# Supplementary material for: Combined Analysis of Murine and Human Microarrays and ChIP Analysis Reveals Genes Associated with the Ability of MYC To Maintain Tumorigenesis
Source: PLoS Genet. 2008 Jun 6;4(6):e1000090. doi: 10.1371/journal.pgen.1000090 (PMC2390767; doi:10.1371/journal.pgen.1000090)
Supplement: Table S1 — List of LUIDs, gene names and Genbank accession numbers of induced and repressed genes upon MYC inactivation. (0.24 MB XLS) [file pgen.1000090.s008.xls]

## Sheet: Sheet1
Genes Induced upon MYC inacitvation				Genes Repressed upon MYC inactivation
LUID	Gene Names	Accession Numbers		LUID	Gene Names	Accession Numbers
169340	Stam	AV274199		167210	Dcn	AV006268
164302	Nkd2	AV078330		163911
168903	Tgfb2	AV135894		165045	Calm4	AV085951
155082	Abca3	AV055683		151459	Acox1	AV089836
178079	Trpc4ap	BG064677		163887		AV073590
159615	Arbp	AV093614		169128		AV309922
181190	Pank2	BG067492		169003		AV162771
177546	Arcn1	BG064225		161056	1500034J01Rik	AV032244
151532	Fmo2	AV090482		184332	Lrrc1	BG070475
157048		AV112175		170621		AV145534
191039		BG076266		189875		AW555711
162735		AV006768		172853
157810		AV162236		160278	Srm	AV095107
187964	Narfl	BG073751		173110
168069	Tead2	AV133669		171695	2210412D01Rik	AA219823
161391		AV033487		157061	2310058A11Rik	AV112688
176225	Srp19	BG063120		157482		AV134886
176567	Amotl1	AW537935		164204		AV077858
172111	Pdcd6	AI839826		160569	Rabggtb	AV103866
174975	Mmp14	AA000937		151331		AV089161
619542	Rarg	AI573533		166460		AV026216
176453	Bat3	BG063312		177709	Mki67ip	BG064368
619452	Mmp11	AA253807		181652	Tex292	BG067933
178853		AW537455		165859		AV023010
166244	1200011I18Rik	AV025228		162652	5730402E23Rik	AV005018
155572		AV059156		163768	2310022A10Rik	AV016176
178493	Mat2a	BG065061		157554	Paf53	AV135855
151364	2310043N10Rik	AV089414		184842	C77032	BG070864
181425	Prkag1	BG067722		169069		AV295889
174562	Mmp11	AA285963		187464	Rbm13	BG073242
183471	6430570G24	BG069663		151706	Timm10	AV085126
159765		AV094549		160545	Chchd4	AV103747
171694	E130112L23Rik	AA219805		176653	2810026P18Rik	BG063482
187229	D7Wsu128e	AW548042		168393	Lsm1	AV134197
151790		AV085365		157079		AV112829
154353	2310043N10Rik	AV049487		155322		AV057530
175011	Stat3	AA200080		178576	Wdr43	BG065141
184462	Scyl1	BG070601		155366	Rabggtb	AV057681
159861		AV094799		172091	Atxn7l4	AI839715
159385	Tm4sf2	AV088521		152248	Rab11fip1	AV067024
189408	Anxa6	BG074892		154444	Mrpl50	AV050240
165916	Gba2	AV023815		173264
181618	Hrmt1l1	BG067900		155923	C77032	AV061114
187142	Cacnb3	BG072964		169385		AV261523
170109		AV051945		166126	Prkaa1	AV024706
153457	Tes	AV041842		167560		AV087864
155921	D8Ertd325e	AV061348		619838	Eif4g2	AU080263
189419	Cul7	BG074903		180627	Hsp105	BG066973
178349	Dab2	BG064928		168257	2610312E17Rik	AV133996
163376	Maml1	AV012727		184253	Net1	BG070398
163917				161553	1600012F09Rik	AV034753
190726	Kai1	BG076000		182082	Nol8	BG068330
619393		AF255774		168374	Mtap	AV134248
189874	Wbp1	BG075287		183747		BG069928
162854	Fln29	AV008200		164630	2310058A11Rik	AV083409
178065	Mbc2	BG064664		168492	Nup54	AV140192
180931	Clta	BG067257		168000	Usp36	AV123150
191129	Pot1	BG076337		167901	Ifrd1	AV111464
175547	Gria3	AI042820		159871	Cul4b	AV094741
184349	S100a6	BG070491		186560	Eif3s4	BG072476
169346	Reln	AV283790		185496	Guk1	BG071516
163775	E130112L23Rik	AV016205		160031	Eif3s4	AV094845
190211	Apeg1	BG075580		157142		AV113026
168141	Scoc	AV133806		185504		BG071523
178031	Srp9	BG064633		171303	Txn2	AA116866
167804	2600002E23Rik	AV109514		176682	Mybbp1a	BG063508
163791	Ctdsp2	AV016287		155339		AV057657
185744	5830426I05Rik	BG071724		190414	Slc29a1	BG075739
160509	Nt5m	AV103607		154992	Ifrd2	AV055159
159519	D10Jhu81e	AV088618		154576	BC068171	AV051424
166685	Ssbp2	AV029347		151496	Gart	AV090052
168998		AV162989		178274	Shmt1	BG064858
165362	Tm4sf12	AV016614		154821		AV053480
184487		AU016579		159677	Ebna1bp2	AV093791
151293				187272		AW548208
164280	2210403K04Rik	AV078312		157749	Ppid	AV161827
188230	Txnip	BG073888		161224	Txn2	AV032789
180418		C80376		178273	1110001A16Rik	BG064857
187779	Ptov1	BG073526		182117	Clns1a	BG068364
167415		AV087382		156041	Psmb10	AV061542
177962	Dhrs1	BG064575		161768	Metap2	AV037259
619073				160210		AV095164
163448		AV013313		169583		AV025391
189066	Arhgef10	BG074599		171421	Nola2	AA165811
164709	Numb	AV083536		178567	Ppm1g	BG065132
189037	Mfap4	BG074573		160695	Nolc1	AV104366
180644	1110060O18Rik	BG066989		184469	Ddx18	BG070608
185987	Phc1	BG071946		184447	Ssfa1	BG070586
153471	Rnf7	AV042026		162139		AV039638
177737	Ssh1	BG064390		160499		AV103558
162741	Ssr3	AV006788		168170		AV133777
151474	Pafah1b3	AV090194		178224	Cct3	BG064812
169997	Ldh2	AV032980		163055	Shmt2	AV009978
166149		AV024791		183563		BG069751
187141	Dnchc1	BG072963		190412		AW557009
186848	Mfng	BG072704		185004	Sfxn1	BG071105
188471	Mical3	BG074100		187562		BG073331
181031	Eif5b	BG067345		160104	Mtvr2	AV094934
152877		AV107489		160226	Denr	AV095178
155692	0610039D01Rik	AV059760		154889	D19Bwg1357e	AV054491
176437	2210403K04Rik	BG063300		164493	Prdx6	AV082302
171603	Hook1	AA240601		162208		AV039918
179305	Laf4l	BG065796		186698	2610027L16Rik	AW546006
178500	Bteb1	BG065067		159721	Clns1a	AV093789
152007	Glt28d1	AV063994		171212	D19Bwg1357e	AA034560
166605	Rit1	AV029124		185758	Ehd4	BG071736
189398	Cd151	BG074882		154895	5830482G23Rik	AV054260
168975	Cacnb3	AV150856		168062	Ssbp1	AV133654
161980	Nit1	AV039137		152896	Lyar	AV106035
160167		AV095173		160701	Wdr5	AV104489
169916		AV062970		188456	Fkbp4	BG074087
190620		AW557566		161704	Flt1	AV036625
166667	Mkrn1	AV029226		168098	Trp53	AV133733
177936	Sypl	BG064554		169930	Acrv1	AV039468
154308	Bcat2	AV049144		155244		AV057199
178000	Copg2	BG064605		157490		AV134814
173636				178657	Odc1	BG065221
178406	Galnt10	BG064979		177048	Eif3s9	BG063878
182332	Tgfb1i4	BG068563		160680	Ddx18	AV104455
162796	Ltbp3	AV007183		160197	Mrpl15	AV095084
163440	Jup	AV013361		164912	Bing4	AV084512
164936	Zipro1	AV084476		167896		AV111496
188038	1110007C24Rik	BG073638		160166	1200009K13Rik	AV095096
190514	4930429H24Rik	BG075814		188424	Tomm20	BG074059
167831	2010004O20Rik	AV111439		188624	Slc38a1	AW552655
177125	Dag1	BG063778		186723	Pkd2l2	BG072591
155484		AV058354		156051	Mrpl12	AV072133
153372		AV041533		190565	Cdc27	BG075858
186320	Dp1	BG072251		172984
619734	Itga2	X75427		162221	Cct5	AV039998
176465	Gab1	BG063323		176058	Nolc1	BG063054
160612				180438	Gart	BG066810
152247	Ttc11	AV066141		187411		BG073193
170561		AV091650		186087	Nolc1	BG072041
165250	Erbb2	AV086560		181362	Txn2	BG067660
159878	Ard1	AV094814		619409	Trim28	X99644
159645	Rbx1	AV093714		186671	Trim28	BG072548
155768	Lbh	AV060194		155495		AV058631
169882		AV171971		160599	1700001E16Rik	AV104054
188532		BG074164		159600	2810434M15Rik	AV093566
152691		AV089188		184481	Akap11	AU016565
183397	0610025L06Rik	BG069591		189178	Eif3s9	BG074700
167733	3010027A04Rik	AV109241		159686	Ncl	AV093782
169664	Foxq1	AV076517		165212	D030022P06Rik	AV086705
171819	Clic1	AI838299		159982	Ubl3	AV094738
151835	Tce1	AV085566		168316	Atic	AV134201
185506	Pdzk3	BG071525		170455	Cct7	AV123114
178051	Maea	BG064652		152784		AV092486
152610	Cdkn2b	AV083695		154146		AV043932
162795		AV007130		160178	Ccne1	AV095081
190148	Lrig3	BG075528		190518	Tomm20	BG075818
161536	Stat2	AV034531		182280	BC068171	BG068512
190244	2210012G02Rik	BG075610		154318		AV049051
168621	Ngfrap1	AV140540		184944		BG071047
191084	2810457I06Rik	BG076300		180310	Got1	BG066689
175111		AI019851		160676	Nol5	AV104471
159370	2310038H17Rik	AV088488		179766	Bing4	BG066206
157791	Slitl2	AV162160		188062	A630053O10	BG073662
164268	Entpd3	AV078264		160058		AV094929
188287		AW551937		176575	Nsun2	BG063410
176827	Socs3	BG063626		154936		AV054633
155276		AV057397		174087
189303	Sgpl1	AW554387		169987	Mbd4	AV032932
178027	Cald1	BG064630		169621		AV140317
170793	9130229H14Rik	AI385644		186192	Orc2l	BG072132
184348	E430025E21Rik	BG070490		168605	Ppid	AV140507
176686	Nrk	BG063511		154259	D18Wsu98e	AV048279
172114	Selk	AI839834		169100	BC068171	AV302433
151560		AV084863		179405	Gcn5l2	BG065885
177280	Surf4	BG063996		187729	Hdac2	BG073485
188578	Maged2	BG074195		157024		AV095547
171514	Rras	AA123466		164830	Lyar	AV084171
172250	Extl3	AI840748		189560	Thy28	BG075011
174486	Il10rb	AI451781		159255	Nap1l4	AV088025
165866	Nisch	AV022987		172740
152327		AV068233		160577	2700097O09Rik	AV103973
172320	Stim1	AI840583		168898	Snrp116	AV132104
161790		AV037303		183478	Dnajc2	BG069670
184337	Selk	BG070480		157961
165101	Sec24d	AV086235		168426	Shmt2	AV140111
154755	0610009H04Rik	AV053184		172863
190671	Usp33	BG075953		176216	Gemin5	BG063112
168065	0610009H04Rik	AV133694		168326	Grinl1a	AV134125
190746	Anxa7	BG076013		159881	Tceb2	AV094715
152339	Selk	AV068625		168556	Slc29a1	AV140382
173353				160171	Txn2	AV095174
190535	C330002I19Rik	BG075834		184877	Tomm22	BG070985
169025		AV167058		180145	Sfrs10	BG066615
171850	Rg9mtd1	AI838568		154474		AV050489
172256	Rbm9	AI840760		161694	Flt1	AV036388
163514	AI464131	AV014011		182040	Asf1a	BG068294
181319	Cnn3	BG067618		160019	E130009J12Rik	AV094924
157131		AV112983		168329	Chc1	AV134074
164838	Selk	AV084246		162153	E130303B06Rik	AV039667
170766	Efna2	AA036231		191030	Ssfa1	BG076258
164285	Golgb1	AV078231		178225	Cct3	BG064813
167792	Ube1dc1	AV109653		157152	Rbm28	AV113093
169009	Elk3	AV165028		189144	Mrps35	BG074669
171657	Ptprn2	AA216971		151558		AV084666
151547	Ubl4	AV084743		168445	Bzw2	AV140151
177947	Arhgap1	BG064563		190448	Lias	BG075768
151548		AV084807		160532	Exo1	AV103744
164113		AV074455		156070		AV072235
159506	Nucb2	AV088792		157246	Sms	AV113836
171505	Cyb5	AA111239		169293	Mtap6	AV327260
166366	Anxa7	AV025718		160608	Nfya	AV104113
168407	Cnn3	AV140128		176906	Clpp	BG063692
172546	Abtb1	AI847549		187692		AW549861
172022	Sec31l1	AI838735		167631	1110019J04Rik	AV087922
163776	Ablim1	AV016274		155936	Abcf1	AV061311
155863		AV060665		178590	Nol5a	BG065155
153678	1200009F10Rik	AV042688		183335	Ilf3	BG069530
186533	Creb3l2	BG072452		154906	Jtv1	AV054283
170226	Spnb3	AV084201		169027	Siat8d	AV168094
184020	Cldn7	BG070173		170950	Prdx3	AA168985
185978	Nbr1	BG071938		178411	Cdca7	BG064984
169661	Pitpnm1	AV075026		164655		AV083554
619931	Mmp14	AW701876		160310	Dut	AV095182
169121		AV308712		164873	Metap1	AV084162
160480	Cat	AV103569		184448		BG070587
176754	Blcap	BG063565		183361	Nup43	BG069556
155152	Eif2b2	AV056200		173722
171328	Smarca3	AA123821		170212	Adrb2	AV083350
159983		AV094784		160727	Ak2	AV104528
168250		AV133924		151767	Pole4	AV085292
166907	Acsl1	AV005791		178226	Cct3	BG064814
152171		AV067120		184873	Tfrc	BG070981
178450	1200014P03Rik	BG065019		152728
191004	Cat	BG076235		178013	Tnfsf5ip1	BG064617
168444	Flot1	AV140137		157118		AV112980
163883	Ccnl1	AV073579		169913		AV037201
168128	Cald1	AV133784		177457	Adss	BG064154
166856	Tde2	AV030103		180606		BG066957
190282	Smad3	BG075644		170366		AV125458
160728	Slc39a13	AV104544		172438		AI841346
180521	Lpp	BG066879		155714	1810060D16Rik	AV059784
188368	Pknox1	BG074008		161303	A730098D12Rik	AV033085
165968	9130229H14Rik	AV024030		160749	Bat1a	AV104482
171752	Rap1b	AI838463		176965		AW538874
155809	0610009H04Rik	AV060349		167797	Tcea1	AV109497
190285	Ccni	BG075647		157027	Atic	AV095517
190264	Anxa7	BG075628		187540	1110019J04Rik	BG073311
185244	Xbp1	BG071303		166499		AV026420
177702	Gprc5c	BG064361		178711	Hmga1	BG065272
165821	6530401C20Rik	AV022456		160390	Tomm20	AV103245
153380		AV041447		170353	Psmd4	AV105337
171454	Prkar1b	AI385716		185852	Bcl2l10	BG071824
619051				160214	2410004N09Rik	AV095230
189947	Zfyve21	BG075353		161111	D730049H07Rik	AV032378
154990	Pold4	AV055152		153400	Mrpl37	AV041807
165707		AV020944		175246	D3Ertd300e	AI005762
168510	Ddah2	AV140375		185706	B230119K15Rik	BG071688
186603	Golgb1	AU042952		168542	1110013G13Rik	AV140290
165622	Fkbp14	AV019093		185484	Slc28a3	BG071505
157875		AV162436		154594	Rnu17d	AV051644
179747	Ap3b1	BG066191		188673		AW552765
176945	Spnb2	BG063800		152470		AV070723
160616	Ltb4dh	AV103969		186526	Cct7	BG072445
174376	Snap23	AW989643		178360	Hspa14	BG064936
159275		AV088052		152748		AV093094
154683	Ndrg1	AV052634		161346	Adss	AV033382
167099	Ilk	AV006158		177298	3110040D16Rik	BG064011
168722	Pja2	AV149840		155866	2310058A11Rik	AV060649
166105	1300002A08Rik	AV024553		160011	Hnrpdl	AV094844
167004	Eno3	AV006060		157488	Ddx18	AV134827
169495	Mcrs1	AV001624		173391
161450	Tde1	AV033573		169029		AV167048
168993	Nab2	AV155521		176749	Timm8a	BG063560
188964	Snx4	BG074509		177476	Ruvbl1	BG064169
188059		BG073659		168887		AV124836
155704		AV059754		160357	Smyd2	AV103058
153365	Rshl2	AV041475		167393		AV087254
186539	Pink1	BG072458		162162		AV039871
167817	Dp1	AV111377		155285	D13Wsu177e	AV057417
159907	Snapc4	AV094673		176207	Ppid	BG063104
169907		AV094706		152383	Slc25a5	AV069120
163075	Ap3d1	AV010030		168236	Nudc	AV134046
178696	Cyb5	BG065259		182510		BG068735
155214	H47	AV056815		168026		AV133566
168079	Anxa6	AV133689		156035	Mt1	AV061461
187498	Gnai2	BG073274		183296	Tcof1	BG069403
162150	Rai14	AV039736		160268	Poldip2	AV095089
182864	AU024582	BG069075		159632	Itgb4bp	AV093574
163939				159714	Ddx21	AV093766
163348		AV012504		189600		BG075044
177229	Wdr26	BG063952		179635	Tomm20	BG066092
168552	M6prbp1	AV140321		186282	2700082D03Rik	BG072215
190152	Maged1	BG075531		169267		AV299416
167071	Gsn	AV006163		157706
170130		AV057609		190963	Strap	BG076202
185753		BG071731		185875	Pcnt2	BG071845
160091	Sra1	AV095030		190512	2410118I19Rik	BG075812
178408	Nfkbia	BG064981		190867	3110040D16Rik	BG076113
163088	Rasip1	AV010296		160238	Hdgf	AV095206
154674	3321401G04Rik	AV052169		160387		AV103359
155795	Arfgap3	AV060319		177607	D16Bwg1543e	BG064275
155330	1810046J19Rik	AV057561		173464
154369	2310004K06Rik	AV049663		186933	1810009A15Rik	BG072777
154548	Nucb2	AV051268		169979	Wif1	AV032229
178306	BC003940	BG064888		183594	Uchl3	AU020667
161519	Anxa2	AV034307		165229	Tcof1	AV086574
157449	1110018J12Rik	AV114423		177505	Eif3s4	BG064193
163495	S100a13	AV013830		154578	Ing5	AV051469
154617	Fyn	AV051790		161127	Fchsd2	AV032410
619360				167657		AV087944
164260	Sytl2	AV078087		189877	Ruvbl2	BG075289
168187	Dnpep	AV133825		164273	Prim2	AV078228
167337		AV087195		170959	Npm1	AA170528
160522	BC054822	AV103742		161535	Sephs1	AV034600
154803				167410	Gcsh	AV087373
171874	Emp1	AI838613		172485	Syncrip	AI847839
176145	Sepx1	BG062960		170378	Impdh2	AV115610
170072	Gfpt1	AV042071		178674	Ebna1bp2	BG065237
172454	1200013A08Rik	AI841367		169921		AV064621
162475	Cyb5	AV002506		168601	Prpf31	AV140579
162300	B430104H02Rik	AV000213		185097	Psat1	BG071189
189296	Dncic2	BG074802		187201	Ssbp1	BG073014
164905	Pls3	AV084443		157538		AV135842
167100		AV006181		157348
166776		AV029866		183454	Odc1	BG069647
164743	Fhl2	AV083928		160218	1500001M20Rik	AV095189
182322	1110003E01Rik	BG068553		160567	Pa2g4	AV103840
155037	Ostf1	AV055544		155319		AV057570
190742	Idb3	AW557873		159748	Ddx48	AV094563
172517	Dpp3	AI847886		163513	Nol5	AV013930
151933		AV032030		157169	Gspt1	AV113168
181687	1110020C13Rik	BG067962		169458		AV001194
162902	Col14a1	AV008630		159237	Zcsl2	AV088114
159240	Decr1	AV088048		151533		AV090554
184140	0610009H04Rik	BG070290		164438	Tufm	AV082036
151979	Ndrg4	AV030132		170996	Csda	AA139010
174310	S100a6	AA608500		159384		AV088501
172368	Spnb2	AI840676		170328		AV111598
175277	Elk3	BE624428		171536	Hint1	AA154889
163443	1810009M01Rik	AV013352		187245		BG073051
151510	Glcci1	AV090250		159805	Scamp3	AV094492
154866	Arfgap3	AV054110		187871		AW550503
162691	Sepx1	AV005569		160389	Snrpd2	AV103183
177145	Nucb2	BG063795		163072	1200009K13Rik	AV010126
171635	Slc25a10	AA199557		186234		BG072170
190676	Taok1	BG075958		189815	Sumo2	BG075230
155117	Gpsm1	AV055905		171312	Ndufb4	AA110681
171157	Idh1	AI327112		168319	5730402E23Rik	AV134072
155157	Unc50	AV056404		189444		BG074921
185148	1600029D21Rik	BI076418		154497		AV050637
169096	Mtap1b	AV300837		168782	Dtymk	AV150069
165753		AV021649		185930	Ranbp1	BG071896
186464	1810009M01Rik	BG072387		169943	Gpx4	AV043384
165772		AV021942		168024	Pdap1	AV133565
619580	Casp3	BE284569		176531	Cyc1	BG063371
167870	Arpc5	AV111384		159672	Atp5g1	AV093781
619177				176378	Hrmt1l2	BG063253
164261	Crot	AV078063		174709	Krt1-5	AA725946
176075	Hdlbp	BG063068		157935	5730406I15Rik	AV171113
165248	Flna	AV086679		159739	Atp5h	AV094471
185000	Ralb	BG071101		155873	Aprt	AV061250
157583	2310008M10Rik	AV140878		619902	Npm1	NM_008722
175043	Flt4	AA285905		157149		AV113145
161695	Sara1	AV036474		171729	Glud1	AI836995
151301				168207		AV133992
168322	2810004A10Rik	AV134058		157938	Wwtr1	AV171032
163349	1110037F02Rik	AV012650		188336	Wasf1	BI076687
618671	Pep4	U51014		159935	Tpm3	AV094779
167650	Anxa5	AV087971		167994	1200009K13Rik	AV123053
184411	Il6st	BG070551		168383	Rnaseh2a	AV134082
154616	P4hb	AV051789		178621	Pdap1	BG065186
184350	Synpr	BG070492		181201	Lsm7	BG067502
172479	Msrb3	AI847831		160344		AV103141
169187	Pbx3	AV228222		160381	1200009K13Rik	AV103242
190032	Fgfr2	BG075429		189730	Mrpl30	BG075161
171204	Rhoc	AA030895		159580		AV093449
154774	Pscd3	AV053270		160606	Pole3	AV104068
171098	Rhoq	AA038505		188615	Csda	BG074223
171872	Thbs1	AI838607		184379	Psip1	BG070520
163664	Sec23a	AV015244		154377	Pou2f3	AV049761
165175		AV086515		159998	Slc31a1	AV094834
160611	2310061B02Rik	AV104031		160449		AV103480
619545	Cdkn2b	BE306547		176821	Psip1	BG063620
167857	Ssr3	AV111354		164434	Atp5g1	AV081902
169194		AV227595		154891	Mrpl13	AV054392
161917	Rab11a	AV038394		162142	Psmc4	AV039639
166393		AV025861		166773		AV029865
166785		AV029954		186366		BG072293
167464		AV087503		152890		AV107620
176422	Nfe2l1	BG063290		171557	A230103N10Rik	AA166608
156077		AV072130		155385		AV058085
155015	Vkorc1	AV055512		188138		AW551694
174493	Foxc1	AI415347		155439		AV058191
157280	Spna2	AV114008		163292	Ctcf	AV012144
188131	Nisch	BG073805		177114	Pabpc1	BG063770
170553	Anxa8	AV084987		167846	Rpl11	AV111374
167943	Sara1	AV111469		156052	U2af1	AV072075
169929	Dnajb3	AV039401		169146	Matn4	BB568514
170091		AV050254		177895	Stard7	BG064520
169333	Dpysl3	AV272267		182428	2610101N10Rik	BG068654
170831	Styx	AA017923		153216	BC066140	AV040876
172876				154603	Dek	AV051612
164402	Sdcbp	AV078596		160433	1200009K13Rik	AV103419
166922	Arf1	AV005802		174598	Wnt3a	AA000971
190010	1110028E10Rik	BG075411		164695	Hspcb	AV083683
168912		AV138759		180662	Ssrp1	BG067006
155038	Nsddr	AV055349		152135	Dnajc7	AV065480
190813	Irs1	BG076068		179412		BG065891
187546	Fstl1	BG073316		183784		BG070038
161370		AV033288		157058	Ppp1cc	AV112668
164088	1600020H07Rik	AV074385		154395	Pole3	AV049932
166617	Cttn	AV028955		170688		AV167322
188672	Cklfsf3	AW552763		178048		BG064649
169338	Tgfbr3	AV274585		176411	Mrpl21	BG076737
187147		AW547621		159702	Stra13	AV093837
155648	Rhoa	AV059592		159547	Rps25	AV093430
154637	Asb3	AV051865		156936		AV065444
176987	Pcyox1	BG063831		159981	Atad3a	AV094684
166002	Fstl1	AV024220		180090	1200009K13Rik	BG066488
165479		AV017385		180214	Csda	BG066680
189259	Dst	BG074773		152598		AV083069
154086	Ntan1	AV043591		157174	Hmgb2	AV113153
154540	Serpinb6a	AV051051		167201	Ldh2	AV006303
171521	Dstn	AA116762		619496	Pcna	AA174281
174356	S100a11	AI120763		159859	Cdk2	AV094768
174589	Foxc1	AI415347		165065	Scye1	AV086085
174664	Plat	AA426892		156965		AV065503
176980	2310061B02Rik	BG063824		161497	Serpinb9f	AV034055
167740	Actb	AV109256		168985	Top2a	AV154117
151690	Rab8a	AV085072		177188	Smc4l1	BG063917
164987	Acta1	AV085882		161743		AV036969
181160	Apbb2	BG067463		159732		AV093832
159320	Taz	AV088403		160595	Mrpl28	AV103936
168668	Arfip1	AV140467		159753	Rex3	AV094592
157901	Fkbp10	AV170885		163948
181216	Rragc	BG067517		160193	2410015N17Rik	AV095186
154651	Zfyve21	AV052337		161316	Hrmt1l2	AV033259
165274	Slc25a11	AV086774		186036	Pspc1	BG071993
164840	Oat	AV084172		171017	Slc25a5	AA140461
184648	Arl1	BG070777		152292	Rps27l	AV067804
162905	Jundm2	AV008662		177770	Car2	AW544570
619478	Spry4	AA499432		168300	Hspcb	AV134211
157399		AV114302		185192		BG071263
154974	Mospd2	AV054924		186936	Eef1g	BG072780
165437		AV017064		169816	Emb	AV095387
164005	Ostf1	AV074353		160487		AV103541
160116	Rpn2	AV094872		182072	Smc6l1	AU022584
154511	Gstm7	AV050891		157116	Atp5g1	AV112952
179095	Serpinb6c	BG065606		159750	Rpl37a	AV094617
172780				169602	Cirbp	AV133872
161680	Plac1	AV036603		177775		AW544592
170557	Ext1	AV085276		190869		BG076115
151877	1810046J19Rik	AV085707		157535		AV135795
167908		AV111523		189742	Ece1	BG075173
164825	Cav1	AV084274		160133	Eef1g	AV094921
186509	5730409F24Rik	BG072430		159736	Ebpl	AV094562
164660		AV083692		164432
185171	Cbr2	BG071245		166762		AV029775
166235		AV025172		171393	Bcl2a1b	AA165903
176969	Vps33a	AW538970		157631		AV141232
166061	Traf4	AV024412		174140
167921		AV111480		619482	Cdc2a	AA035888
168059	Tagln3	AV133664		184386	Cks2	BG070527
155518	1810054O13Rik	AV058754		157789	H2afy	AV162234
165966	Gata1	AV024112		178136		BG064729
172357	Anxa2	AI840663		176641	Tulp4	BG063471
174148				159793	Sf3b4	AV094465
181669	Crim1	BG067947		182270	1110004P21Rik	BG068503
171208	Arf1	AA034812		169125	Mcm3	AV310994
171443	Galnt2	AI893181		170211	Prdx6	AV082302
171005	Nt5e	AA138262		178340	Ilf3	BG064919
186536	Wwp2	BG072455		168108	Sf3b2	AV133804
153851	4930544G11Rik	AV043060		172390	Atp5a1	AI841258
176554	Glg1	BG063392		159631		AV093712
154581	Papss2	AV051514		157553	Pnn	AV135835
170860	Atp6v1b2	AA139822		187246		BG073052
164068	Surf4	AV074505		188112	2700094K13Rik	BG073790
167036	Serpinh1	AV006104		171723	AI447928	AI836983
165089	1200003C05Rik	AV086189		155321		AV057609
154514	Sara1	AV050845		168035	Col18a1	AV133571
187933	P4hb	BG073729		162362	Sod2	AV001202
157109	Nckap1	AV112853		159710		AV093721
166354	Zhx1	AV025760		159569	Park7	AV093535
153440		AV041635		618861
187013	Sgce	BG072850		172312	Snrpb	AI840565
164954	Cept1	AV084454		171156	Pcna	AI327110
168548		AV140354		188553	0610007P06Rik	BG074172
157034	D10Ertd610e	AV095540		159948		AV094708
190231	Mpp1	BG075599		153734		AV042736
153034		AV108944		157543	Top2a	AV135768
190291		AW556716		159572	Coq7	AV093529
190406	Rai14	BG075734		152849	1500006O09Rik	AV104984
190467	Col6a1	BG075779		190346	Park7	BG075688
187771		AW550115		160202	Rpa2	AV095203
166635		AV028879		177988	Cct7	BG064595
190169	Slc14a1	BG075546		190056	Smarca5	BG075451
169005		AV163403		183040	2810410A08Rik	BG069243
160486	Emp3	AV103733		166755	Prim1	AV029759
155331		AV057482		189392	Etfa	BG074876
151379	AI642036	AV089488		166726		AV029481
164166	D4st1	AV074803		178892		AW537542
163258	Vcl	AV011931		189131	6720463M24Rik	BG074657
151415	Cd34	AV089675		619234
186440	Wdfy1	BG072366		164724	Chchd3	AV083977
165223	Ctgf	AV086573		170219	Synj2	AV083725
154493	Chd9	AV050650		167922	Fkbp4	AV111500
174582	Il10rb	AI451781		151380		AV089544
152044		AV062429		167544	Exosc8	AV087777
188916	Spag9	BG074467		173146
163627	Tulp4	AV015077		157971
172421	Tde1	AI841319		151765	2310010M24Rik	AV085247
169093	Srp54	AV300786		156093	A230103N10Rik	AV072259
154359	Fbxo25	AV049438		153046	Hmgb3	AV109089
154605	Tmed3	AV051598		176484	H2-Ke2	BG063340
171190	Rhoa	AA008793		157176		AV113475
161551		AV034780		160001	Ddx39	AV094835
182801	C030046E11Rik	BG069015		159655		AV093629
162886	Copz2	AV008498		167681	Ncl	AV109323
190555	Sept2	BG075848		174325	Krt1-5	AA725946
151758	Naglu	AV085269		159914		AV094717
164909	2310008M10Rik	AV084553		167582	Uap1l1	AV087886
165954	Mtvr2	AV023779		169608	Nnat	AV133888
170844	Pea15	AA108330		168003	Ranbp1	AV123118
163732		AV015880		160361		AV103144
172905				164200	Ndufab1	AV077867
157231	Tusc3	AV113834		164560	Letm1	AV083103
619411	Lip1	NM_021460		151276		AV088878
152764				165960		AV023862
163692	1110059H15Rik	AV015426		187607	Fbl	BG073373
156949	Ankfy1	AV065540		160000		AV094824
154794	Atp6v0e	AV053448		168581		AV140503
171987	Acta2	AI838959		187543	Ard1	BG073313
185252	Clic4	BG071310		174507	Pcsk2	AA048432
170723		AV046355		173019
174965	Pbx3	W45920		159630	Cyc1	AV093672
163828	Ogdh	AV073489		174649	Jup	AA268283
166803	Praf2	AV029981		160502	Sf3a3	AV103699
155045		AV055528		189164	Dek	BG074687
164910	Apbb2	AV084427		172821
166956	Atp2a2	AV006023		187042	Smc1l1	BG072872
184968	Mbc2	BG071070		152841		AV106306
173698				179756	Ctcf	BG066197
166003	Bmp6	AV024226		170174	Tagln	AV073401
619116				176359	Stag1	BG063235
160418	Ctsd	AV103190		190070	Hspcb	BG075463
188022	Tmem4	BG073625		178135		BG064728
181813		AU021887		176585		BG063418
185762	Unc84a	BG071740		160199	Fgf17	AV095129
164257	Arfgap1	AV078086		168513	Prc1	AV140253
165941	2900042B11Rik	AV023772		169165	Slc4a3	AV222303
157702				618787		U20156
168844		AV105953		159912	Eif3s5	AV094690
186834	2900041A09Rik	BG072693		176346	Suclg2	BG063223
167163	Hspb7	AV006242		160194		AV095202
176677	Sara1	BG063504		177511		AW543756
165203	Scotin	AV086327		187145		BG072967
188862	Itgb1	BG074422		190873	Scye1	BG076119
187259	Spna2	BG073064		154910		AV054482
168925	Anxa5	AV138849		183189	Cdc5l	BG069455
185125	Dap	BG071212		619194
186074	Mta3	BG072029		167918		AV111513
188605		AW552588		157418		AV114369
184813	Anxa3	BG070839		159864	Actn4	AV094740
189829	2210404D11Rik	BG075242		168481	Hspd1	AV140236
166309		AV025608		176357	Ssrp1	BG063233
172451	Syt11	AI841363		168511	Siva	AV140405
163987		AV074074		177645	Ap2a1	BG064309
159300		AV088358		183553	Cacybp	BG069742
157491	Diap1	AV134828		157746	Rpl11	AV161855
170828	Rcn1	AA016913		162120		AV039661
619535	Smad5	BE532435		156061	Ahcy	AV072219
187571	4921524J06Rik	BG073340		174502	Wnt3a	AA000971
174752	Actb	AI132244		173976
181246	2600010E01Rik	BG067547		151477		AV090113
165178	Txndc9	AV086461		163614	Pcna	AV014866
189079	Copg2	BG074611		171148	Hspe1	AI327085
619586	Tagln	BF537989		189871	Rps24	BG075284
160180	2410004H05Rik	AV095146		188133	Snrpb	BG073807
157636		AV141211		152212		AV067941
169502	Ly6a	AV002102		163870	Dnajd1	AV073639
180492	Serf2	BG066855		178814	Nme1	BG065367
169643		AV064256		157992	3300001P08Rik	AV171745
168547	Rhoc	AV140333		155500	Uchl5	AV058683
170546	Stx7	AV082000		159901		AV094802
173020				174121
166190	1200009F10Rik	AV024994		168028		AV133568
187336	Clic1	BG073116		169964	Epor	AV105277
188207	Copa	BG073868		158057	Srrm2	AV171757
165917	Msrb3	AV023601		157529	Pcna	AV134997
157444		AV114585		177773	Hint1	BG064419
174700	AI451006	AA870557		164306		AV078206
619994	Angpt2	BG176309		190842	2310058A11Rik	AW558121
168057	Rcn3	AV133663		187081	Sf3b2	BG072906
178117		BG064712		177270	Ncl	AW541474
619490	Nkx2-5	AA530575		154392	1500006O09Rik	AV049870
152606		AV082972		187780	Anp32a	BG073527
164600		AV083461		619367
159287		AV088097		619078
179857		BG066283		155807		AV060337
160247	Porcn	AV095245		160703	Kars	AV104307
172646	Sdc2	AI854113		181138	1810043M20Rik	BG067441
180180	Parp8	BG066648		168399	Fkbp3	AV134155
167565	Cbr2	AV087823		152146		AV064193
171475	Nab2	AA050579		157314
163243	Dlgh1	AV011563		176495	Il13ra1	AA408993
164594	Stx12	AV083419		178179	Cct5	BG064769
154654	Sh3bgrl3	AV052242		166007		AV024257
186695	Pex19	BG072565		161368	2500003M10Rik	AV033503
182058	Suv39h2	AU022550		188979	Npm1	BG074521
160461	Atp6v0d1	AV103514		187945		BG073739
183791	Mylk	BG070044		152213		AV066068
165729	Sept8	AV021055		159757	Cd68	AV094547
168101	0610039A15Rik	AV133782		169102	Hmmr	AV303523
188126	2410004H05Rik	BG073802		160239	Rpl27	AV095244
165881	Rhoq	AV023204		157218		AV113636
186629	Gstm7	BG072517		190068	Hspcb	BG075461
183176	Antxr1	BG069464		165355		AV086888
152296	0610006I08Rik	AV066162		167237		AV006336
190561	Axl	BG075854		178137	Hspd1	AW536151
185156		AU040439		157492	Eif1ay	AV134815
177299	Tram1	BG064012		188485	Atp5c1	BG074111
152295	Pim1	AV066924		168216	Ndufs6	AV133959
171877	Sec61a1	AI838624		152260	Rps27l	AV066056
162493		AV002895		190155	BC035044	BG075534
157541	Sgce	AV135859		176089		BG063078
161712	Btd	AV036717		160769	4831403C07Rik	AV030582
619491	Acta2	AA815993		190729	Exosc8	BG076003
186768	5033406L14Rik	BG072631		167871	Rps27l	AV111399
160348	Atp6v0e	AV103081		160895	Cycs	AV031363
169612	Mapk7	AV140545		159625	Psma7	AV093698
183595	Hsd17b4	BG069782		186770	Hmgb2	BG072633
188976	0610009H04Rik	BG074519		160349	0610010E21Rik	AV103116
180887	Litaf	BG067215		178803	Aldh6a1	AW537342
176893	Mpzl1	BG063682		169762		AV092823
176858	1810045K07Rik	BG063656		169953	Gas1	AV068849
179275	Foxo3	BG065768		153737		AV042542
174368	Actb	AI132244		168023	Smc6l1	AV133545
183745	Ppm1a	AU021253		187263		BG073067
170221	Pdha1	AV084574		178454		BG065023
188977		AW553523		164993	Cycs	AV086022
165547		AV018091		155048	Hspe1	AV055529
186294	Litaf	BG072227		157127		AV112990
166610		AV028953		178223	Cct3	BG064811
154775	Gpsm1	AV053340		168560		AV140307
190459	Shc1	BG075774		168627	Ube2i	AV140462
160852	Arf2	AV030860		159561		AV093498
158054	Cd81	AV171867		190069	Hspcb	BG075462
184641	3110002H16Rik	BG070770		161394		AV033372
170853	Tjp1	AA122889		159887		AV094703
177448		AW543494		160173	Impdh2	AV095201
174392	Hsd17b4	AW323058		180994	Cdca2	C85897
190398	Dnajb9	BG075729		187308	Btbd9	BG073104
151343	Cai	AV089105		170722		AV045764
619332	Actb	X03672		160241	Ahsa1	AV095061
169271	Ap2a2	AV303722		157396	H2-Ke2	AV114301
184510	Edem1	BG070646		178185	Ssh2	BG064775
189308	Sec31l1	BG074808		169959		AV069402
161696	Gsn	AV036580		160320	2310044P18Rik	AV095169
178140	Itm1	BG064732		184752	Vkorc1l1	BG070952
189582	Sdc2	BG075031		176375	4933417K05Rik	BG063250
154570	Litaf	AV051386		155730	Rps27l	AV059789
161745		AV037105		169958	Cox5b	AV066262
182163	Dp1	AU022809		157394		AV114236
183218	Cdh1	BG069329		177760	Appbp2	AW544549
188027	Anxa2	BG073630		188168	Macf1	BG073836
168803	X83328	AV150061		187785		AW550178
160415	Bat5	AV103281		179755	2410003A14Rik	C78413
619636	Cdkn2c	AA110227		169464	Sod2	AV000846
187708	A630082K20Rik	BG073466		188447		AW552240
170812	Vcl	AI385712		179897	Usp10	C78821
163520		AV013952		167756	Rpl36a	AV109503
172737				186748		AW546231
165040	9430079M16Rik	AV085966		159911	Eif3s5	AV094659
179779	Eef1a1	C78483		154865	0610040D20Rik	AV054075
164805	Jak1	AV084129		172436	Ssh2	AI841344
167602	Acta1	AV087827		168599	Cct3	AV140536
166592		AV028736		170280	6330412F12Rik	AV094693
189525	AA415817	AW554943		151686	Mtdh	AV085020
167111	Actc1	AV006201		188417	Ube2s	BG074053
155337	App	AV057752		176117	Cycs	BG063100
163835				169047		AV173432
152628	Cd200	AV083006		176004	C1qbp	BG062931
166829	Yif1	AV030269		169805	Pmp22	AV113888
162964	Ptprs	AV009286		160632		AV104292
155074	Golph3l	AV055723		161899		AV038240
160411	Ptpn23	AV103280		191171	Tnfaip1	AW558997
160765	Akt2	AV030525		178848	Tcea1	BG065395
165222	Ddhd2	AV086524		159817	Rps17	AV094467
169835		AV141119		157752	Cacybp	AV161863
180791	Abhd4	BG067124		178098	Abcf1	BG064707
155210		AV056755		189509	Rpl8	BG074976
170362	Col18a1	AV112006		168870
159395	Bcap31	AV088565		165296	Tomm22	AV086778
183643	Ap3s1	BG069828		159668	Rbm8a	AV093833
188083	Col18a1	AW551397		168194	Nasp	AV133968
177469	Anxa5	BG064165		167725	Rps11	AV109212
171173	Copz2	AA002476		175426	Arc	BG519376
163788	Qk	AV016338		153044		AV108301
179278	Tpm1	BG065771		159315		AV088395
165986	Col5a1	AV024091		168509	1200009C21Rik	AV140340
163597	9430020K01Rik	AV014918		152426		AV071247
164182	Acta2	AV077899		187536	Banf1	BG073309
155851	Dap	AV060478		163677	Pold3	AV015434
167866	2610001E17Rik	AV111356		177488	Ncl	BG064177
190625	Timp2	BG075912		161782	Pcbp1	AV037404
187317		AW548385		154983	Set	AV054888
165962	D030029J20Rik	AV023845		155293		AV057465
162018	Camk2g	AV039195		156970		AV065472
171683	Pten	AA218098		159243		AV088060
169906		AV093417		171722		AI836982
157976	Mrg2	AV171625		171074	Cct6a	AI324947
181591	Arfgap3	BG067878		157224		AV113823
181346	9430063L05Rik	BG067645		178539	Hmgb1	BG065104
188901	Tde1	BG074452		184631	Rpa3	BG070760
164395	Sytl2	AV078474		155436	Lsm3	AV058275
186588	Parva	AU042898		180851	AI461933	BG067180
174314	Mme	AA763715		164030	Ssb	AV074331
156978		AV093314		153671	Mlf1	AV042698
167343	Gsn	AV087190		173567
163844		AV073495		159637	D11Ertd333e	AV093674
166967	Acadl	AV006037		168507	Nola2	AV140272
161182	Cltc	AV032647		189329	Acp1	BG074826
165618		AV019142		152449	Nr3c2	AV071019
176392	Elf1	BG063265		154495	Cct8	AV050522
154751	Lifr	AV053088		167095		AV006150
166372	Stxbp1	AV025722		157652	2810410M20Rik	AV141381
186290	Dst	BG072223		168913	Pcna	AV139288
177109	9130427A09Rik	BG063765		160017	Hmgb1	AV094891
162347	Agpat2	AV000834		170188	Dlgh3	AV074831
166600	Gabarap	AV029091		178118	2600011C06Rik	BG064713
190433	Cd81	BG075757		172993
618962	Fn1	M18194		165943		AV023824
165684		AV020344		160705	Pabpc1	AV104427
187747	Ankrd25	BG073500		618882	Rarg	NM_011244
164061	Rasef	AV074570		171368	Sfrs9	AA144263
157972				187526	Fkbp3	BG073301
188380	Fyn	BG074018		155472		AV058349
183562	Mthfr	BG069750		159622	Mrpl52	AV093669
151515	Rasa3	AV090329		187302		BG073099
154566	Chst2	AV051234		186124	Magoh	BG072072
164959	Sdc2	AV084482		169119	Edn1	AV308021
163618	Lox	AV014751		182737	1200009K13Rik	BG068956
188222	Adipor1	BG073880		183346	Ppil1	BG069541
164083	Scamp1	AV074463		619920	Cdk4	BE332318
151855	Ptprf	AV085704		161735	Snrpd1	AV037082
158032	Rcn3	AV171891		178310	Rnaseh2a	BG064892
179780	Eef1a1	C78484		176623	Ga17	BG063455
187963	P4hb	BG073750		161955		AV039083
186323	Tgfbr2	BG072254		159869	Mrpl1	AV094787
167746		AV109566		168373	Bccip	AV134153
191024	Mgst3	BG076253		161835		AV037696
188990	Lphn2	BG074531		189924	Isyna1	BG075331
163606	Mgll	AV014878		183243	Dnajc8	BG069351
177197	Ndrg3	BG063924		159988	Cyp4f15	AV094818
181657	3200001F09Rik	BG067938		167350		AV087119
156957		AV065496		183889	Fusip1	BG069967
185786	Rab9	BG071759		165802	Hist1h2ae	AV022274
176905	2600002E23Rik	BG063691		153395		AV041580
165299	Ramp1	AV086876		190921	Ak2	BG076165
162671	Scamp2	AV005287		167747	Phf5a	AV109605
189601	Stat6	BG075045		160237	Ran	AV095190
179514	2900064A13Rik	BG065981		178171	Sdhd	BG064762
168878	Amacr	AV120110		183567	Fkbp4	BG069755
163020		AV009757		188209	Tcerg1	BG073870
164513	Ndufa1	AV082473		167941		AV111502
154820	Dcxr	AV053696		188772		AW553062
167487		AV087606		174010
178313	Srp14	BG064895		161563		AV034773
168416	Wbscr18	AV140123		169498	Sod1	AV002099
151784	Smarca2	AV085419		159934	Cxxc1	AV094749
163286	Derl1	AV012192		151710	Cox5a	AV085180
184359	Gstm2	BG070501		187893	Ndufb10	BG073700
186205	BC054822	BG072145		163596	Pnn	AV014857
166902		AV005775		164990	D10Ertd214e	AV085989
155418	BC031181	AV057905		170090		AV050374
152625	9030221M09Rik	AV083921		159985	Adprh	AV094826
165988	BC003324	AV024078		168895	Smc2l1	AV129445
174645	Lamp1	AA239333		185371	Cct2	BG071408
163910				171120	Irx3	AI893144
155920	Myd116	AV061327		157588	2610040C18Rik	AV141055
155645		AV059433		152279		AV066776
169326	Ptgis	AV256013		178231	Pa2g4	BG064819
151401	Mef2b	AV089779		154387	0610009C03Rik	AV049790
152468	2410011O22Rik	AV070370		160578	Psmb5	AV104043
176912		AW538736		167414	Gcsh	AV087450
165754	Sfrp2	AV021712		176513	Xpo1	BG063360
165606		AV018850		157190		AV113429
175058	Itga5	AA499510		167735	H2afz	AV109411
172978				179147	Fkbp4	BG065656
188527	Wdr45l	BG074160		160329	Ssh2	AV095159
154858		AV053939		188137	Mrps17	BG073811
166624		AV029129		188041	Spag9	BG073641
160907		AV031469		183285	1200009K13Rik	BG069392
189590	Rnf166	BG075037		177175	Dek	BG063908
157582		AV140914		172964
177548	Syngr1	BG064226		159596		AV093545
155342	Igf1	AV057624		170063	Adnp	AV041375
169220	Pln	AV006116		178663		AW537028
157764		AV161846		190206	Bclaf1	BG075575
186888	Sorbs1	BG072736		161871		AV037994
162461	A530088I07Rik	AV002323		169145		AV220930
187447	Fbln2	BG073227		152402	Nasp	AV069724
191144	1700020I14Rik	BG076352		152863	2510038A11Rik	AV104918
186486	1810061M12Rik	BG072408		152134		AV065988
155643		AV059445		178169	Cbx3	BG064760
161418	Atp6v0a1	AV033672		175175	Pnck	AA008529
176304	AI464131	BG063189		169518	Pa2g4	AV003385
164541	Gba	AV083198		168673	Mrpl53	AV140521
189880	4833421E05Rik	BG075290		169909		AV096287
189977	Ccpg1	BG075380		152060
166127	3732412D22Rik	AV024662		165050		AV085893
155765	1810061M12Rik	AV060180		168901		AV130619
151839		AV085561		159942		AV094694
175007	Cdkn1a	AA184368		177786	D11Ertd730e	BG064428
180008	Serpine2	BG066411		187532	Mrpl1	BG073306
185010	Map4k3	BG071111		154344	1810009A15Rik	AV049181
160713	Tpd52l2	AV104491		168367	Rpl35a	AV134196
170934	Bcl6	AA152673		153020	Fkbp4	AV108663
169469	Smpdl3a	AV000925		176157	Hnrpdl	BG062969
152062		AV065914		168440	2410011G03Rik	AV140158
175044	Rapgef4	AA388005		160825	Ppp1r7	AV030643
174566	Kitl	AA404089		189888	Hmgb1	BG075297
185931	Fabp3	BG071897		160074		AV094970
158022		AV171739		189786	4930429A22Rik	BG075207
161569		AV035088		189516	Suv39h1	BG074981
178834	Klhl7	BG065384		170163	Gif	AV072137
157660	Fts	AV141448		178114	Ssb	BG064709
175132	Vegfa	AW913188		168885
169590		AV133987		160453	Ndufab1	AV103530
155498	Fn3k	AV058562		155590	Entpd2	AV059050
172443	Adam15	AI841353		160801		AV030722
162474	3110050N22Rik	AV002567		167175	9330101J02Rik	AV006258
180488	Atf6	BG066852		171116	Mrps16	AA097923
172930				172989
182566	2310032D16Rik	BG068791		151584		AV084766
154723	Prdx5	AV052763		165824	3300001P08Rik	AV022848
169218	Fdft1	AV005798		178546		BG065111
153978		AV043318		190393	Sfrs10	BG075725
186096	Sidt2	BG072050		157205	Magoh	AV113541
173817				187678	Rpl38	BG073438
183961	4833421E05Rik	BG070119		159558		AV093468
151446	Vegfc	AV089828		167309		AV087062
167384		AV087293		176420	Trim28	BG063288
151870	1700108J01Rik	AV085688		157356		AV114076
155167	1700064K09Rik	AV056509		168441	Birc5	AV140165
162718		AV006637		163413	Arl6ip1	AV013104
165303	Gpr108	AV086890		186241	Uqcrb	BG072177
153142		AV040642		188982	Hnrpab	BG074524
160618	Fabp3	AV104116		165828	Srrm1	AV022716
170253		AV087036		157717	Rpl5	AV141767
164225	Nbl1	AV078033		190970	3300001P08Rik	BG076208
171473	Slc24a2	AA038753		177071		AW539369
151617	Pdrg1	AV084856		167019	Atp5b	AV006088
165134	Scmh1	AV086174		176720		AW538269
169232		AV005775		161311		AV033141
157062	2610014I16Rik	AV112669		187124		AW547555
187757	Snapap	BG073507		159876		AV094789
190485	Vps41	BG075793		174302	Rabggta	AA574495
189379	Atp6v0b	BG074864		166994		AV006029
174488	Cdh3	AI322275		155721	Hnrpa2b1	AV059904
190574	Dscr1l2	BG075865		159621		AV093635
183266	Siat4a	BG069374		174167
172720				151217		AV081639
186268	1200015A19Rik	BG072201		168965		AV149827
163097	Col4a2	AV010312		164612	Rpl22	AV083390
190454	Sipa1l1	BG075771		177843	Nap1l1	BG064473
154719	AI413582	AV052959		619502	Hspb7	AA543235
162928	Marveld1	AV008818		184664	Lrp6	BG070791
188273	Usp8	BG073925		170629		AV146139
187790	BC003498	BG073534		156994	Snta1	AV095375
174749	Tyro3	AI155344		178819		AW537378
179292	4632428N05Rik	C76920		170410		AV132264
180500	Atp6ap1	C80679		151789		AV085342
177216	Tm9sf2	BG063940		619712	Igfbp4	BG245853
168587	Boc	AV140458		167748		AV109439
177740	Hmox1	BG064393		185728	Zp3	BG071709
185389	Idb2	BG071421		186656	Hnrpa1	BG072534
164477	2300002D11Rik	AV082045		189740	Ahcy	BG075171
159276		AV088107		170610		AV130661
618788	Sdc4	D89571		178610	Aof2	BG065175
176213	Fndc3	BG063110		155303		AV057314
162904	Mgll	AV008661		178811	Ccar1	BG065364
151630	Mpn	AV084759		188983	Leprel1	BG074525
152922	Cdo1	AV106364		176974		AW538981
188454	Rbl2	BG074085		181876	Hnrpu	BG068137
181132	Pace4	BG067436		161103	Nap1l1	AV032274
186463	Crip2	BG072386		169041		AV169196
180858	Fbxw4	BG067187		164677	Ifitm3	AV083592
172100	Slc39a7	AI839725		159684		AV093843
152185	2010106G01Rik	AV066194		166301		AV025454
154393	Rutbc3	AV050038		153382	Dncl2b	AV041563
175145	Pbx3	AI415655		164613	Adipor1	AV083339
176863	Rnf6	BG063660		159857	BC019806	AV094699
189629	Epb4.1l2	BG075070		187960	Tomm7	AW550860
151320	Fabp3	AV089019		165995		AV024041
184698	Nupr1	BG070902		177759	Mif	BG064410
166943	2010315L10Rik	AV006003		160056	Hnrph1	AV095012
179311	Waspip	BG065802		155208	Sertad3	AV056662
165445	Cdo1	AV017140		169270	Brca2	AV302108
160707	Ctsz	AV104473		177413	Hnrpa2b1	BG064117
161453	Ap1g1	AV033623		178132	Nap1l1	BG064725
162282	1110038M16Rik	AV040331		176907		AW538729
157497		AV134890		188005	Hmgb1	BG073614
186046	C9	BG072003		161447	Ndufa10	AV033765
169184		AV228335		618694	Hnrpk	AA388667
172043	A730024A03Rik	AI838773		187190		BG073003
170076	B4galt1	AV042892		169046		AV173821
168551	1700020M16Rik	AV140304		170189		AV073590
157568	Commd8	AV140902		168495	Hnrpc	AV140231
178350	Aga	BG064929		190171	Suclg2	BG075548
184730	1810026J23Rik	AU017367		166747	4931406I20Rik	AV029649
152496		AV071210		155762	4933417K05Rik	AV060176
170618	Maf	BB567343		174095
168090		AV133780		152223		AV066692
170550		AV069759		168941	Acat2	AV145022
186258	Naglu	BG072192		189267	Hnrpu	BG074779
170869	Bcap31	AA118972		188852	Rpl22	BG074414
188617	Tex264	BG074225		184983	Nap1l1	BG071084
189691	Rab12	BG075124		168943		AV145419
167397		AV087438		173420
167473	Avpi1	AV087462		167104	Atp5b	AV006191
157835	Vps18	AV162166		167947	Nap1l1	AV111597
189609		AW555156		190396	Pcbp2	BG075727
160768	F3	AV030570		162278		AV040301
160055	Loxl1	AV094998		178475	Kpnb1	BG065043
171309	Gstz1	AA139820		162203	ORF9	AV040010
166231	Pla2g4a	AV025177		161671		AV036514
164884	Fmod	AV084349		157340
161243	BC054438	AV032901		155413	Ndufb5	AV057902
186167	Nupr1	BG072110		187116	Pabpn1	BG072940
155464		AV058161		168847	Hnrpu	AV110277
172620	2310047H23Rik	AI854086		170478		AV156366
153170	Cd59a	AV040843		169938	Sh3bp1	AV043243
176290	Nifun	BG063177		155198	Hdgf	AV056619
162541		AV003323		175025	Numbl	AA221899
190117	Cmkor1	BG075501		618870
172708				152167	2410014A08Rik	AV066074
169541	C1qb	AV005190		167640	Sdha	AV087966
175568	Gpx1	AI526714		166521		AV028526
185233	Atp11a	BG071292		178545	H2afz	BG065110
164812		AV084195		190058	Cdk4	BG075453
172378	Glb1	AI841241		164274	Csda	AV078265
174365	Tyro3	AI155344		187489	Rapgef1	BG073267
161275	Gprc5b	AV033025		160127	4930488B04Rik	AV094948
151994	Med19	AV061720		155296	Txn1	AV057438
162653	A030009H04Rik	AV005035		167659	Suclg2	AV087975
186542	2310075G12Rik	BG072461		186655	Hnrpa1	BG072533
166733	AI844915	AV029703		177323	Nap1l1	BG064031
164180	Nt5e	AV077865		160115		AV095005
178963	Atp6v0e	BG065498		169895		AV039127
162212	Aptx	AV040057		181656	Hmgb1	BG067937
164008	Dnajc4	AV074324		166537		AV028829
151995	Neto2	AV028738		186191	H2-K1	AU041598
154320	Leprotl1	AV049002		159601		AV093631
619135				175241	Cacna1e	AA855859
151269		AV088814		160667	Paics	AV104209
157898	3200001F09Rik	AV170777		178417		BI076477
155119	Ppox	AV056163		154512	Uqcrc2	AV050843
165965	B430320C24Rik	AV024028		168702	C230062I16Rik	AV149988
187131	A530047J11Rik	BG072954		179879	Isyna1	BG066302
157694		AV141640		187309	Rps17	BG073105
176070	Trim8	BG063064		178304		BG064886
187134	Etv5	BG072956		166936		AV005835
167830		AV111423		168240		AV133898
154502		AV050775		174686	Rabggta	AA574495
165899		AV023439		159902		AV094817
187794	Mgat1	BG073537		165122	Lsm6	AV086152
155651		AV059610		188529	Rbm8a	BG074162
165964	5033406L14Rik	AV024096		156929	Nap1l1	AV065416
176240	P4ha2	BG063134		177432		BG064134
151856	Srp14	AV085612		185722		BG071704
164925	Bet1l	AV084514		176446	Hnrpc	BG063308
187247	Ptprf	BG073053		162715	2700083E18Rik	AV006630
185471	2310032D16Rik	BG071492		169545		AV004954
163702		AV015561		186566		BG072480
167541	Il18	AV087765		182063	1500010M16Rik	AU022568
165322		AV086861		166976	Atp5b	AV005999
177968	Tcf7	AW545274		177835	Fubp1	BG064468
151448	Prdx5	AV090015		619605	Ets1	BE292015
186744	Lrrfip1	BG072610		171216	Crmp1	AA036522
190582	2810442O16Rik	BG075873		151875	Htatip	AV085682
176558		AW537910		168011	Igfbp2	AV123122
619167				162924		AV008829
155872	Lyn	AV061059		176691		AW538191
162665		AV005319		164188		AV077915
166447	Pdzk3	AV026027		157709		AV141788
168617	1110012L19Rik	AV140435		173123
172696				168288		AV134223
151760	Mgst2	AV085155		178553	Eno1	BG065118
181717	5031400M07Rik	BG067988		164714	5530600A18Rik	AV083599
179197	D230025D16Rik	BG065702		186945		AW546889
155727	BC037708	AV059787		167954		AV111569
172787				177784	Itgb1	AW544628
152024	9030221M09Rik	AV030271		162918		AV008798
189911	Mapk3	BG075319		178552	Eno1	BG065117
180499	2610021K21Rik	BG066862		178753	Rad54l	BG065309
155084		AV055621		165195	Blmh	AV086391
188162	Scmh1	BG073830		161330	Atp5b	AV033315
152013		AV062365		181906	Idh2	BG068167
170071	Itgae	AV042310		151619	Tagln2	AV084804
187322	Idb2	BG073126		164596	Rpl22	AV083342
162335	Itgb1bp1	AV000874		168706	1110001J03Rik	AV149906
619207				170275	Adh5	AV094792
178181		BG064771		180457	Echs1	BG066827
165277	S100a1	AV086775		178988	G6pdx	BG065521
164000	Ccm2	AV074364		166795	Sap18	AV029959
162829		AV007929		190034	Gnaq	BG075431
187550	Rga	BG073320		157263	Fabp5	AV113890
188790	Stard3nl	BG074359		160446		AV103421
174698	Mme	AA763715		166778	1110031B06Rik	AV029812
186308		BG072241		176998	Apg7l	AW539206
183775	Psmd8	BG070030		187724		AW549924
161643		AV035765		178501	Rbm14	BG065068
151631	Ctsl	AV084842		177886	1110055N21Rik	BG064511
179476	Vps41	C77520		179574	Csnk2a2	BG066037
185377	Acadsb	BG071411		171830	Pkp4	AI838328
184808	Ak3l1	AU017619		159963		AV094796
155151	Mgst3	AV056432		165702	Numa1	AV020790
189177	Rps6ka2	BG074699		178595	Ppia	BG065160
160141	Fabp3	AV095036		163795		AV016203
619086				178598	Ppia	BG065163
171876	Lphn2	AI838622		174134
155662	Ggh	AV059616		189696	Cetn2	BG075128
161034	Galt	AV032083		159611		AV093603
162569		AV003810		163736	D11Lgp2e	AV015845
169006	Wfs1	AV162894		180044	Mcm3ap	C79187
186971	Bmp1	BG072809		155542	1810055D05Rik	AV058801
155678	Echdc3	AV059731		187307	Noc4	BG073103
186382	0610007H07Rik	BG072309		160061	Rpo2tc1	AV094999
178686	Ppic	BG065249		176131	E130307C13	BG062947
186125	Rhod	AU041357		178221		AW536180
174584	Cdh3	AI322275		174415	Il10ra	BE847062
152693	Ccnd2	AV087918		188024	Pkig	BG073627
167335		AV087153		190887	Nme6	BG076133
161454	Max	AV033676		178596	Ppia	BG065161
186739	Tmed4	BG072607		179996	D8Ertd69e	C79058
155132	Klhl7	AV056273		187500	Hmgn1	BG073276
177819	Akp2	BG064457		167885	Cox7a2	AV111438
178152	4930471M23Rik	BG064744		151904	D11Bwg0414e	AV085826
163414		AV013131		157212		AV113662
176020	Lyn	BG063022		188920		BG074471
152534	Vkorc1	AV070326		171582	Slc25a13	AI605585
171800	Csad	AI838262		178597	Ppia	BG065162
168836	Cox7a2l	AV103166		187888	Diap3	BG073695
162303		AV000369		190861	2010107E04Rik	BG076108
154549		AV051225		189904	Tkt	BG075312
161146		AV032540		167715	Rbm14	AV109283
160373	Ppic	AV103240		152263	Rps27l	AV066245
162307	Arg2	AV000306		177126	Csk	BG063779
154655	1810021J13Rik	AV052323		186596	Nde1	BG072498
155457		AV058200		175192	Gosr1	AA178009
178218	Cln2	BG064807		186020	Rnf121	AU045725
163398	D5Ertd593e	AV012806		185976	Ubqln2	AU045483
182686	B3gnt1	BG068907		164899	1110001J03Rik	AV084337
183798	Map1lc3b	BG070050		154923	Uqcrc2	AV054658
177278	B2m	BG063994		189388	Fkbp1a	BG074872
157771	Sdbcag84	AV162211		155482	2810417H13Rik	AV058352
189347	Zfp503	BG074838		173049
164896	Tmed3	AV084315		177891	3110001H15Rik	BG064516
181699	Smox	BG067973		172946
155033	Fgfr1op2	AV055463		163658	Pgm1	AV015310
163485	Mtcp1	AV013645		168488	Psma1	AV140237
190543	Vti1b	BG075842		175237	Adcy7	AA797434
168478	2810402K13Rik	AV140220		155719	Ptpns1	AV059851
166894	Hmgn3	AV030488		176999	Fasn	BG063838
180031	Tollip	C79165		172371	9130413I22Rik	AI841222
151419	Cpt1a	AV089645		181005		C85922
155465	1810049K24Rik	AV058250		157374		AV114144
189036	Tcta	BG074572		175027	Socs5	AA220816
189353	Cpt1a	BG074843		176173	9430016H08Rik	BG062984
168154	Ssr4	AV133727		187723		AW549923
159332	Rabac1	AV088381		186430	0610012D09Rik	BG072357
165653	C030004A17Rik	AV019942		619230
189739	Skiv2l	BG075170		157663	Rbm10	AV141503
154302	Sdf4	AV048780		179760	Cdc25a	C78430
187829	App	BG073564		159664	Cxcl7	AV093678
151590		AV084703		163104	Fasn	AV010303
157640		AV141372		619139
154604	Crip2	AV051596		161890		AV038237
155763		AV060165		153835	1700022C02Rik	AV043008
169849	Paf53	AV135855		178653	Bap1	BG065217
160651	AU040950	AV104145		180101	Cdca3	BG066499
163928				176680	Melk	BG063506
188798	Exoc8	BG074367		191038	D11Ertd99e	BG076265
618867				190509	Tbl1x	BG075809
160940	Hsd3b7	AV031647		189765		BG075190
167608	BC004004	AV087882		154545		AV051089
179315	BC004044	BG065806		190870	Prc1	BG076116
155893	0610007N19Rik	AV061343		178599	Ppia	BG065164
188792	D930036F22Rik	BG074361		154427	Smarcb1	AV050198
182640	Apg12l	BG068862		172147	Chga	AI839579
172460	Mcoln1	AI841374		182311	4931433E08Rik	BG068543
151426	2310045A20Rik	AV089583		183987	Pter	AU014967
152424		AV071255		172185		AI837760
619059				175255	Mapk3	BE134865
164996	Atp1b3	AV086076		191238	Dhx40	BG076498
157903	Col18a1	AV170886		184964	BC010304	BG071066
151696	Mvp	AV085052		190307	Rpl10a	BG075664
161889	Ly6a	AV038265		161059	Drd1ip	AV032201
177128	Rnf2	BG063781		172163	Fhl1	AI839950
151689	Hbld1	AV085049		181482	Hipk3	BG067776
151654	Mustn1	AV084915		175346	H2-DMb1	AA709560
171479	Mfge8	AA050002		183879	D5Ertd606e	BG069959
187881		AW550531		152159		AV066128
167766	Commd3	AV109506		186709	Plekha6	BG072577
171419	A130052D22	AA153522		191227	BC022960	BG076490
164982	Sdfr1	AV085841		161047	Lrig1	AV032063
157365	5031400M07Rik	AV114192		176760	Sp3	BG063568
165473		AV017222		181147		BG067450
161561		AV034788		171640	Slc16a2	AA199215
164792		AV083851		172062	Eno3	AI841640
155016		AV055513		152201	Pcyt2	AV066078
181178	D13Wsu50e	BG067481		173190
168812		AV150095		159921	Mcam	AV094637
175055	Jak2	AA521703		190245	1500019C06Rik	BG075611
177588	Ctsz	BG064259		166265	AA986860	AV025368
183800	9430070O13Rik	BG070052		173685
619781	Zfp35	X17617		163862	Sult1b1	AV073582
171742	A730024A03Rik	AI838435		152269	Por	AV066159
188328	D11Bwg0434e	BG073974
176952	Crtap	BG063806
151753		AV085253
174640	Cdh2	AA245769
185216	Vldlr	BG071280
190309	Tgif	BG075666
172418	Map1lc3b	AI841311
168320	Spg21	AV134215
160867	Pgcp	AV031149
158031	Smoc2	AV171917
183132	Ches1	BG069409
164266	Nr1h2	AV078182
154569	Atp6v1c1	AV051493
163377	Ikbkg	AV012628
178321	Stk3	BG064902
155591	1190002H23Rik	AV059100
171138	Neo1	AI327052
165876	Sepw1	AV023199
164799	Tde2	AV083974
177260	Capg	BG063978
160355	Ptk9l	AV103118
168387		AV134168
162538	Araf1	AV003183
176257	Neu1	BG063149
172760
159767	Mrps34	AV094619
151931	ORF18	AV029842
170061	Ptpn4	AV041660
178119	Slc3a2	BG064714
157767	Laptm4a	AV162343
164681		AV083716
185491	BC003331	BG071512
167916		AV111490
165284	Ube2g2	AV086552
164661	Serpinb3c	AV083513
188902	Lamp2	BG074453
187444	Ube2q	BG073224
170917	Glb1	AA154019
154854	3110023E09Rik	AV053955
151240	Ndel1	AV088244
177174	Ubxd1	BG063907
160388		AV103319
151198	6330407G11Rik	AV081309
169445	Nit1	AV000232
151598	Mmp24	AV084672
184021	Gstm5	BG070174
155833	Taf13	AV060638
179304	Gm2a	BG065795
167477	2310005P05Rik	AV087465
166934	AA415817	AV005834
156018	Rapsn	AV061434
181423	Spfh2	BG067720
163889		AV073692
184474	D2Ertd391e	BG070613
152346	Xdh	AV068380
151582	Postn	AV084876
167456		AV087555
177171	4732493F09Rik	BG063904
155644	1810058I24Rik	AV059411
185860	D7Ertd128e	BG071831
179287	Atp6v0a2	BG065780
172828
154787	Twsg1	AV053280
160589	Sqrdl	AV104064
166960	Fabp3	AV006024
166211		AV025050
186448		BI076451
161759	3110002H16Rik	AV037184
164012	1810073E21Rik	AV074292
163671	Synpo2l	AV015246
183170	1810055E12Rik	BG069447
177510		AW543755
168593	Hbb-bh1	AV140553
184586	BC038286	BG070718
176202	Ctla2a	BG063011
191054		BG076276
182387	Laptm4a	BG068617
170926	Ube2h	AA122513
185647	1810031K17Rik	BG071639
160251	Atp6v1e1	AV095133
168386		AV134118
187983	D430028G21Rik	AW550913
160808	Atp1b3	AV030827
191221	Polr3h	BG076409
189529	Cdh2	AW554954
153820	Atp6v1c1	AV042904
151653	D12Ertd647e	AV084893
618878	Ppard	U10375
168281	Hexa	AV133930
187866		BG073599
189994	Cfh	BG075397
154810	Mgll	AV053440
162965	4921507I02Rik	AV009307
190577	Hebp1	BG075868
161651	BC031181	AV036285
165402	Sdc2	AV016950
154831	Pycr1	AV053779
178506	Atp6v0c	BG065073
160830		AV030939
164847	Insig2	AV084121
185321	AU040950	BG071373
164868	C1qtnf3	AV084286
187381	Hsd17b4	BG073167
183913	D6Wsu163e	BG069989
163718	Capn6	AV015724
189942	Bcat2	BG075348
164610		AV083487
154800	Ifnar2	AV053471
170287	Pola1	AV095001
167460		AV087582
155370	Vti1b	AV057798
163650		AV015250
164539	C1r	AV083238
186166		BG072109
172672
171195	Pfn2	AA032658
188857	Jarid1a	BG074418
158062	Agtrap	AV171817
186250	Fbxl3	BG072184
174142
165270	6720456B07Rik	AV086681
170989	Cdkn1a	AA072841
159357		AV088542
159306		AV088401
157103	Txndc9	AV112887
154846	Tpd52	AV053866
168209	1190002N15Rik	AV134044
174801	Cdkn1a	BG518983
176592	Sertad2	BG063425
152178	1500002I11Rik	AV066015
178320	Actr10	BG064901
161601	Ehhadh	AV035206
190306		BI076812
176190	Avpi1	BG063000
190410	Cdon	BG075737
173015
187318	Plagl1	BG073111
186562	Prdx5	BG072478
172677
186206	Myd88	BG072146
166974		AV006038
159305		AV088364
174417	Cdkn1a	BG518983
184742	Poldip3	BG070942
619785		ET61236
167288	Nupr1	AV087068
167696	Pigs	AV109329
170479		AV140847
190037	Chd9	BG075434
188173	Ppt1	BG073841
184523	4933405A16Rik	BG070659
174549	Lamp1	AA239333
154886	B4galt4	AV054070
184825	5230400G24Rik	BG070850
175073	Itgb1	AA597282
159656		AV093704
154538	3200001F09Rik	AV051084
175314	Fts	AA270408
169730	Idh1	AV090383
159517	Slpi	AV088759
155575	D17Wsu104e	AV059262
179286		BG065779
170198	Kai1	AV078166
162771	Ppfibp1	AV007068
171575	Wdr23	AI414484
190734	Btd	BG076006
190693	Tbc1d15	BG075974
178580	Myd116	BG065145
169809	Lamr1	AV095354
188432	Cd164	BG074067
164833	1810031K17Rik	AV084230
190337	1500004A08Rik	BG075679
174545	Il18	AA237736
175084	Cdkn1a	AA681082
167010	Tmed3	AV006054
166680	1500004A08Rik	AV029242
155944		AV061162
151265	Rabac1	AV088891
162954	Col11a2	AV009220
170910	Stxbp3	AA154846
185143	BC029214	BG071225
176586	B3gat2	BG063419
180631	D8Ertd354e	BG066977
185335	BC031181	BG071393
154247		AV048197
619651	Surf4	AI788623
163553	Zbtb17	AV014493
181265	Acpl2	BG067566
151499		AV090187
152151		AV064965
174587	Ascl1	W36071
177853	Rab18	BG064483
185671	Tuft1	BG071659
181146	Hbp1	BG067449
152297		AV067123
164667	Npc2	AV083728
180296	Plcd1	BG066587
160692	Itm2b	AV104519
170083		AV042683
165002	1190007F08Rik	AV086012
160671	Il4ra	AV104239
154039		AV043502
163318	Vps29	AV012225
175274	Prkcd	BE448170
178936	Bmpr1a	BG065473
180780	Dpp7	BG067113
190021	Fkbp9	BG075418
186045	Rabac1	BG072002
169546
185701	Cenph	BG071683
153712	Hunk	AV042550
152806	Uros	AV090364
186689	Cops7a	BG072559
165176	Clcn7	AV086339
165129	Ppib	AV086173
165449	Lrrc17	AV017092
186824	Prnp	BG072683
172541	Ppp3r1	AI847534
619756	Lgals3	X16834
160392		AV103360
190623	Lrpap1	BG075910
181493	Lypla3	BG067786
182327	4732496O08Rik	BG068558
169397	Synj2	AV268070
166551	1700108J01Rik	AV028854
159234	Ssr4	AV088058
187867	9030624J02Rik	BG073600
154500		AV051030
162377	Arhgdib	AV001134
164147		AV074625
154279	Naga	AV048612
164895	Mic2l1	AV084293
177660	Pld1	BG064323
163417	Srpx2	AV013050
162963	Glce	AV009241
179449	4930527D15Rik	BG065922
190320	Lamp1	AW556823
154639	Aga	AV052058
165390	Col11a2	AV016910
152644	2410001H17Rik	AV085104
151255	Pla2g1br	AV088286
164357	C630002M10Rik	AV078553
187306	Ptpn13	BG073102
169853	Pdcd4	AV114712
151622	Rnf153	AV084771
187830	Zfp110	BG073565
170005		AV034129
164449	Klhl7	AV082088
163458		AV013452
168230	Cd59a	AV133920
152540		AV070823
163175	Col6a1	AV011032
184489	Mllt3	BG070626
170056	Dnaja1	AV041579
176896	Phldb2	BG063684
186944	Col3a1	BG072787
159341	1810013D10Rik	AV088429
159749	Pnpo	AV094591
161988	0910001L09Rik	AV039207
164236	Efemp2	AV078146
164727		AV083996
163535	1810045K07Rik	AV014233
166916	Sara1	AV005779
152388	Myst1	AV068570
169787	Bsg	AV112182
190572	Col6a2	BG075864
184608	Chst12	BG070738
154530		AV051046
154763	Vamp8	AV053401
168103	9530068E07Rik	AV133863
168904	D230010M03Rik	AV137009
157083	Sat2	AV112797
181172	Hbp1	BG067475
164057	1200006O19Rik	AV074439
185336	Fgfrl1	BG071394
172901
169926		AV140135
163241	2600009E05Rik	AV011650
151594	D630037F22Rik	AV084752
161581	Ctla2a	AV035023
157928	Tcf4	AV171094
172379	Rps6ka2	AI841242
159840	Ppia	AV094575
176834	2210016L21Rik	BG063633
165291		AV086736
152088
165376		AV016679
188761	Arsa	BG074336
165756	Slc35a1	AV021713
185194		AU040550
165720	Rab18	AV021152
173970
177823	Atp6v0c	BG064460
187287	P4ha1	AW548258
164170	Pqlc1	AV074804
178796	Glrx1	BG065350
186952	Ly6a	BG072793
152069	Tpra40	AV064481
168660	Tm4sf8	AV140547
186144		BG072089
163327	Col6a3	AV012366
166094	B230106I24Rik	AV024436
187917		AW550680
154051	1700029G01Rik	AV043642
154792	Tcte1l	AV053447
152774	Cd24a	AV090456
161296	Slc12a5	AV033045
155012	Paip2	AV055184
619093
152747		AV092988
167105	Fabp3	AV006145
185142	Il17rb	AU040393
162993	Slc10a1	AV009608
155800	Tmed4	AV060348
169722	Pdgfd	AV090099
152934	Slc43a3	AV105966
184867	Ppfia1	BG070975
167137	Sorbs1	AV006205
183337	Npc2	BG069532
186302	1810073G14Rik	BG072235
151827	Gzmm	AV085565
619346
165202		AV086520
178645	1500002I11Rik	BG065209
151817	1810020D17Rik	AV085534
184646	Prdm5	BG070775
618806	Adfp	M93275
155316		AV057504
183731	D14Ertd436e	BG069913
157594		AV140939
190990	Cd200	BG076223
188136	Hrc	BG073810
184490	Cav1	BG070627
169876		AV171584
164510	0610007C21Rik	AV082345
166827	2700089E24Rik	AV030038
175397	2610205H19Rik	BE629868
164875	Timm17b	AV084071
167140	Pex11b	AV006230
189669	Ecm1	BG075104
176664	C030002N13Rik	BG063491
172264		AI840782
165504	AW554392	AV017738
171036	Prkdc	AA120498
182605	Rasa2	BG068828
159892		AV094716
619525	Smad6	AA451501
190181	Pbxip1	AW556431
170940	Myd116	AA155095
166018	Nf2	AV024214
173949
166619	Gnas	AV029097
189071	Ube2e2	BG074603
159227		AV088033
156979	Asah1	AV093380
180729	AW208599	C81600
159281	Mgst3	AV088029
168338	Mocs2	AV134202
165773	Col4a2	AV021908
167358	2310004I03Rik	AV087180
170176		AV060598
178742	Clstn1	BG065300
175562	Osbpl1a	AI194827
187689	Scp2	BG073449
157020	Uckl1	AV095442
165931	Rab18	AV023790
171786	Asb8	AI836071
167187	Atp6v0c	AV006291
161451	Extl2	AV033591
169925		AV143506
171164	Col4a6	AI327133
163354	Lrrc16	AV012619
152448	Comtd1	AV070774
189695	Narfl	BG075127
155158		AV056245
171869	Tgfbr2	AI838600
171118	Loxl1	AA098349
167150	Tmed3	AV006232
165507	Serf2	AV017679
190776	Aplp2	BG076038
160647		AV104216
152023	Dpysl4	AV029608
180979	Gdap1	C85845
169222	Col4a1	AV006151
163865		AV073637
186432	Fah	BG072359
188215	4930402H24Rik	BG073874
159446	1810020D17Rik	AV088778
157586		AV140974
179796	1110060F11Rik	BG066230
169078		AV297168
164193		AV077895
173881
187297	Hmga2	BG073094
152036	MGC65558	AV031353
176462	Ppib	BG063320
188657	Atp6v1h	BG074257
183756	Rfk	BG070014
166539		AV028621
167932		AV111526
187015	Nid2	AW547149
172600	LOC381240	AI851058
151930	Adh6a	AV061968
176206	Myo1b	BG063103
189312	Ankrd28	BG074812
151708	Sec14l1	AV085219
166536	Rps6kc1	AV028765
179143	Cst3	BG065652
183197	Ehf	BG069473
156024	Agtr1	AV061616
619638	Myb	BE332340
160369	5730593F17Rik	AV103254
186341	Tom1l2	BG072270
170103	Arhgdig	AV049028
164579	Egln1	AV083138
161483	Cd59a	AV033738
182828	Taok1	BG069041
165455		AV017087
154450		AV050301
181802	Fath	BG068068
170250	Gmnn	AV086649
176942		AW538816
154561	1810017G16Rik	AV051238
153815	Lgals8	AV042964
173872
187076	Camk1	BG072901
164670	Itgb1bp1	AV083557
161763	Degs1	AV037185
165436	Mef2b	AV017166
186827	Agrn	BG072686
159266	1110007C05Rik	AV088125
170563	Naglu	AV085269
157207		AV113654
167360	Eef2k	AV087234
160894	BC003277	AV031348
164444	Stx7	AV082000
165150	Tnfrsf19	AV086473
165071	Dhrs7	AV085956
157667		AV141422
165581	Bglap1	AV018472
161625	Paip2	AV035627
173012
176899	T25661	AW538705
189812	Gpc1	BG075228
179870	Tmc6	BG066295
153104	Ptgs1	AV040586
619225
169594	Reps1	AV133836
178400	1200003O06Rik	BG064973
152441	Golph3l	AV070839
167503	Nupr1	AV087698
166214		AV025111
176622	Rnf13	BG063454
185856	Atxn7l4	AU044942
179313	2310067L16Rik	BG065804
184550	Por	BG070686
165454		AV017162
178444	Sparc	BG065013
181955	Capn7	BG068214
183177	Hsd17b4	BG069465
173721
188231	0610040B21Rik	BG073889
160591	Agpat2	AV104045
154629	Mef2b	AV052028
170646	Ssr4	AV153856
176609	Sh3bgrl3	BG063442
154614	Oaz2	AV051747
155509	Penk1	AV058671
155561	1810057E01Rik	AV059107
188445	Sdbcag84	AW552239
160970	Ghitm	AV031900
161908	Ctla2a	AV038462
168561	Ubxd1	AV140323
167580		AV087851
152743	Epha4	AV089919
183207	Adipor1	BG069483
164300		AV078205
170990	Arhgdib	AA072717
161118	Arfip2	AV032367
169028	Cacna1g	AV166558
152758	Gpr56	AV093068
164431
162698	Lgals7	AV006431
160884		AV031258
174344	Gm2a	AA919242
159577	Cd63	AV093530
167471	1810020D17Rik	AV087522
619588	Bid	AA756391
160374	Actr10	AV103291
168619		AV140471
151273	Mllt3	AV088805
166851	Tprt	AV030125
170585	Scarb2	AV109078
188450	Cdc42ep1	BG074082
170595	Itm1	AV120956
169400		BB017079
168794	Atp6v1g1	AV150030
167427	Pink1	AV087434
187606		AW549495
187453	2210409M21Rik	BG073232
161057	Rab7	AV032302
184362	Tex27	AU016199
154553		AV051221
171075	Slpi	AI324399
190979	2700007P21Rik	BG076216
172948
162191	Bsg	AV040101
184127	Paip2	BG070278
151563	Hist1h1c	AV084713
166929	Mybpc3	AV005840
165281	Bckdha	AV086605
190081	Nr3c1	BG075473
153064		AV108211
176584	Smpd3	BG063417
175185	Cask	AA120242
180131	Crtap	BG066603
170944	Zfp36l1	AA162569
162415		AV001802
151840	Pglyrp1	AV085455
619390
168135	Ccnd2	AV133843
173937
152894	Sphk1	AV105934
189442	2700089E24Rik	BG074919
162699	Ifnar2	AV006514
163263		AV011790
161879		AV038244
168097	Slc25a11	AV133710
185664	Rnf130	BG071653
159598	Ubc	AV093564
170064		AV041253
160407	Atp6v1g1	AV103381
153052	Prcp	AV108774
167025	Sdha	AV006084
188555	D6Wsu176e	BG074174
168725	Rnaset2	AV149886
188650	App	BG074250
176582	Gpsm2	BG063415
160750	Becn1	AV104535
166657	BC013529	AV029139
189745		AW555387
619904	Eef1a1	BC005660
169174	Slc39a7	AV224601
182167	Wdr26	AU022819
186407	Lamp2	BG072334
161510		AV033989
619143
172406		AI841291
189585	Wdr7	AW555108
155352	Mina	AV057772
160048		AV094927
152759	ORF18	AV091339
187897	Cipp	BG073704
160903		AV031368
170952	Col4a1	AA162273
157104		AV112821
170231		AV084254
151771	Gstk1	AV085433
159367		AV088555
157787	Enpp5	AV162295
152460	Ddit3	AV070098
619398	Atp1b3	U59761
189183		AW554069
151629	Bglap2	AV084695
161344	Chn2	AV033550
157893		AV170755
188536	Cdh2	BG074167
166752	Gpm6b	AV029749
160430	Stx8	AV103268
167391		AV087311
618876
154362	1110055L24Rik	AV049675
159860	Hspd1	AV094785
172337	Sqstm1	AI840617
169331		AV271357
167374		AV087307
165014	Adnp	AV085996
168697	Calm2	AV150005
187415	Col1a1	BG073196
172092		AI840047
167788	Ctsl	AV109477
619621	Smad7	BF144521
180423	Ssr4	BG066795
155238	Ddit3	AV056850
187941	Col1a2	BG073735
153123		AV040590
183336	Trps1	BG069531
170286		AV094683
167632	Cdk5rap3	AV087963
162299		AV000162
618890	B2m	X01838
164304
153198	Ypel1	AV040739
619258	Ctsl	X06086
161776	H2-Q1	AV037365
152775	Naalad2	AV093065
169721	Nfe2l2	AV081263
155911	Ggh	AV061111
188864		AW553287
189799	Matr3	BG075216
619126
619365
169914	Csh2	AV037736
151623	Ppp2cz	AV084789
161775	Klhl7	AV037280
165532	Klhl7	AV017692
155551	1810055E12Rik	AV058818
619801		RW:285
164980	Pgm2l1	AV085863
165694		AV020551
161235	Mrps34	AV032897
188106	Snx2	BG073785
178656	Ctsl	BG065220
167347
172633	Scand1	AI854100
619358
619881	Ppgb	J05261
167364		AV087276
155954	Pck2	AV061336
163710	Pnrc2	AV015558
167590		AV087838
619501	Smad4	AA415282
168607	Sdf4	AV140434
170927	B2m	AA139015
153327	Susd3	AV041356
161741	B2m	AV037118
183597	Tcte1l	BG069784
169560	Fabp4	AV006394
169557	Cpe	AV004714
166897	Ivns1abp	AV005809
187505	Pycr1	BG073280
153182	1700013N18Rik	AV040818
164668	Mtdh	AV083741
172440	Sep15	AI841349
619531	Bid	AI789030
170411	Timp1	AV142135
189175	Serpinf1	BG074697
152560	2010315L10Rik	AV070084
190665	Fcgrt	BG075948
168833	B2m	AV069980
155408	BC005624	AV057981
619806		RW:290
154735	Tk2	AV052772
153065	Gnl2	AV108847
619375
160615	Agpat5	AV104100
151887		AV085724
157313
151659		AV084988
170815	Col11a1	AI385730
190530	E030010A14	BG075829
169297	Vegfa	AV328577
155178		AV056554
170481		AV112821
172697
166712	Nqo3a2	AV029528
171465	Add3	AA021816
188899	ORF18	BG074450
180767	Nucb1	BG067101
157614		AV140973
155747	1810057E01Rik	AV060152
160746		AV104512
170195
161778		AV037348
169505	C1qa	AV003063
619238
166642	App	AV028985
180125	Nqo3a2	BG066520
167614	1110035L05Rik	AV087828
188395	Fabp3	BG074033
164789	Scpep1	AV083867
169693	Sprr2f	AV079186
178655	Ctsl	BG065219
155477	BC003331	AV058359
152014		AV062456
160888		AV031220
157984	Renbp	AV171611
169018	Pdgfra	AV166156
189295		BG074801
155657	Lpp	AV059584
169511
163675		AV015385
619660	Fabp4	AI317618
157195		AV113584
157654	Calm2	AV141345
170994	Ppp3cc	AA062279
166765	1110017I16Rik	AV029776
157290	Kpna3	AV113950
164440	Ctsb	AV082012
169176		AV223376
184502	Ptprz1	BG070638
159540	Mesdc2	AV093433
153688	Vhlh	AV042560
168578	Abcd3	AV140550
155089	Aldob	AV056025
155375	1810047C23Rik	AV057669
157060	2610014M12Rik	AV112703
172862
153215		AV040875
