# Supplementary material for: Combined Analysis of Murine and Human Microarrays and ChIP Analysis Reveals Genes Associated with the Ability of MYC To Maintain Tumorigenesis
Source: PLoS Genet. 2008 Jun 6;4(6):e1000090. doi: 10.1371/journal.pgen.1000090 (PMC2390767; doi:10.1371/journal.pgen.1000090)
Supplement: Table S2 — List of LUIDs, gene names and Genbank accession numbers of genes permanently repressed (PR), permanently induced (PI), reversibly repressed (RR), and reversibly induced (RI) upon MYC inactivation. (0.37 MB XLS) [file pgen.1000090.s009.xls]

## Sheet: S_table_0-6step_natalie-step-PI
Permanently Induced (PI) Genes				Permanently Repressed (PR) Genes				Reversibly Induced (RI) Genes				Reversibly Repressed (RR) Genes
LUID	Gene Names	GenBank Accession Numbers		LUID	Gene Names	GenBank Accession Numbers		LUID	Gene Names	GenBank Accession Numbers		LUID	Gene Names	GenBank Accession Numbers
168903	Tgfb2	AV135894		166557	Vcam1	AV028712		151798	Ptpn12	AV085310		167210	Dcn	AV006268
155082	Abca3	AV055683		163768	2310022A10Rik	AV016176		159403	Tpm1	AV088719		163603	AI315037	AV014911
172111	Pdcd6	AI839826		184253	Net1	BG070398		155272	Tpm2	AV057120		169031	Rpo1-1	AV166822
164302	Nkd2	AV078330		152248	Rab11fip1	AV067024		186065	Arntl	BG072020		167223	1110030H10Rik	AV006329
159385	Tm4sf2	AV088521		172979				186742		AW546201		168354		AV134101
168141	Scoc	AV133806		163887		AV073590		155267		AV057100		159368	Papola	AV088440
178079	Trpc4ap	BG064677		176653	2810026P18Rik	BG063482		185883	9230106L14Rik	BG071853		185879	C1galt1	BG071849
185744	5830426I05Rik	BG071724		177629	Mlr2	BG064294		151776	2410005O16Rik	AV085399		167799	Hnrpd	AV109563
167804	2600002E23Rik	AV109514		161588	Mrpl32	AV035121		167316		AV087036		159871	Cul4b	AV094741
178349	Dab2	BG064928		163350	Rpp30	AV012618		174336	BC021395	AA822676		166357	4930429A22Rik	AV025824
166244	1200011I18Rik	AV025228		169748	Ptpru	AV091235		166985		AV006019		155846		AV060445
168069	Tead2	AV133669		151459	Acox1	AV089836		178406	Galnt10	BG064979		153097		AV040469
168998		AV162989		152367	D630035O19Rik	AV069603		177962	Dhrs1	BG064575		159651		AV093665
160509	Nt5m	AV103607		173110				151740	2310010I16Rik	AV085188		191182	Glce	BG076378
				157284	Sfrs6	AV113966		619601	Pdlim7	AI120412		183145	Sfrs2	BG069422
183471	6430570G24	BG069663		161636	Ctsm	AV035819		169664	Foxq1	AV076517		168015	Dgkg	AV123140
169340	Stam	AV274199		175045	Dtx2	AA422974		184349	S100a6	BG070491		151706	Timm10	AV085126
177737	Ssh1	BG064390		187430	4930588M11Rik	BG073210		164130	Rab11b	AV074655		164581	D3Ertd194e	AV083249
163440	Jup	AV013361		185908		BG071876		172448	Ablim1	AI841359		171401	Slc6a15	AA072842
178493	Mat2a	BG065061		184842	C77032	BG070864		177936	Sypl	BG064554		188140	Dhx29	BG073813
178500	Bteb1	BG065067		170183	Dhrs3	AV073559		186734	Tgfb1i4	BG072602		187197	Rbm10	BG073010
189303	Sgpl1	AW554387		168062	Ssbp1	AV133654		164280	2210403K04Rik	AV078312		155737	D2Bwg1335e	AV060143
167831	2010004O20Rik	AV111439		160577	2700097O09Rik	AV103973		188287		AW551937		170621		AV145534
154353	2310043N10Rik	AV049487		182040	Asf1a	BG068294		164709	Numb	AV083536		171449	Galk1	AI893215
181425	Prkag1	BG067722		183361	Nup43	BG069556		177552	Atp8b2	BG064229		184179	Senp3	BG070328
187229	D7Wsu128e	AW548042		180310	Got1	BG066689		177721	Zc3hdc7	BG064380		168257	2610312E17Rik	AV133996
191084	2810457I06Rik	BG076300		161768	Metap2	AV037259		175305	Ccl4	AA178155		165859		AV023010
179343	C77080	BG065834		154594	Rnu17d	AV051644		161536	Stat2	AV034531		166126	Prkaa1	AV024706
619919	Erbb2	AW701942		160031	Eif3s4	AV094845		189026	Prkx	BG074563		188415	2810036K01Rik	BG074052
162669	Capza2	AV005235		154175		AV043921		169834		AV114438		166308	D10Wsu102e	AV025581
167381		AV087319		178033	Rpo1-3	BG064634		174654	Nfkb1	AA388801		167815	1500031M22Rik	AV111347
190514	4930429H24Rik	BG075814		159982	Ubl3	AV094738		185296	6330412C24Rik	BG071351		160494	AU021838	AV103670
189370	Pdgfrb	BG074857		160390	Tomm20	AV103245		162816	1110004P15Rik	AV007503		159752		AV094502
165362	Tm4sf12	AV016614		186560	Eif3s4	BG072476		191039		BG076266		184543	Myc	BG070679
160906	AA536743	AV031438		188661	Metap2	BG074258		152691		AV089188		169069		AV295889
164360	Dkk3	AV078491		183594	Uchl3	AU020667		170648		AV153393		170383	Hs6st3	AV122870
166108		AV024555		170950	Prdx3	AA168985		171399	1110021H02Rik	AA096844		155832	1110001A12Rik	AV060562
190726	Kai1	BG076000		157661	Rbmx2	AV141402		188036	Psme1	BG073636		166845	2410005K20Rik	AV030080
172575	Lemd2	AI851024		170959	Npm1	AA170528		168064	1500011L16Rik	AV133667		168329	Chc1	AV134074
169346	Reln	AV283790		189144	Mrps35	BG074669		177814		BG064454		157554	Paf53	AV135855
153457	Tes	AV041842		173966				190060	Nfia	BG075455		159600	2810434M15Rik	AV093566
189041	Creb3	BG074575		188424	Tomm20	BG074059		170109		AV051945		178325		BG064906
189419	Cul7	BG074903		164655		AV083554		186320	Dp1	BG072251		173264
184687	Dedd	BG070891		188062	A630053O10	BG073662		182388		AU023385		168887		AV124836
177695	1300004G08Rik	BG064355		187201	Ssbp1	BG073014		151474	Pafah1b3	AV090194		189236	Fkbp5	BG074750
166149		AV024791		185706	B230119K15Rik	BG071688		183398	0610025L06Rik	BG069592		183246	Myc	BG069354
189066	Arhgef10	BG074599		185004	Sfxn1	BG071105		172578	Tegt	AI851027		180627	Hsp105	BG066973
177546	Arcn1	BG064225		157318				159645	Rbx1	AV093714		619493	Myc	AA009268
186848	Mfng	BG072704		179815	Ifi30	BG066248		169807	Xrcc5	AV095306		155009		AV055182
161391		AV033487		155223	Fxn	AV056871		163280	Fyn	AV011711		174115
161084	Fbxo34	AV032294		157538		AV135842		152877		AV107489		169827		AV134862
183449	Hexb	BG069642		177350	Tcof1	BG064056		171226	Serpinh1	AA041771		169611	Nipsnap1	AV140179
169394	Crem	BB013568		184469	Ddx18	BG070608		188030	2610001J05Rik	BG073633		178976	2810421I24Rik	BG065510
170085	Slc30a3	AV042373		189560	Thy28	BG075011		168975	Cacnb3	AV150856		157061	2310058A11Rik	AV112688
166400	4732495E13Rik	AV025927		157246	Sms	AV113836		179759	Slc9a3r1	BG066200		157079		AV112829
168821	Dpysl4	AV029608		156070		AV072235		190211	Apeg1	BG075580		155900	9430008C03Rik	AV061212
187964	Narfl	BG073751		151632		AV084860		155222	Idb3	AV056842		169000		AV163754
151532	Fmo2	AV090482		164222		AV078046		184836	D4Wsu53e	BG070858		151755	Rpl36	AV085214
178381	D10Ertd610e	BG064955		154744	3110040D16Rik	AV053061		160174	Tmsb10	AV095227		166669	1500003O22Rik	AV029227
171603	Hook1	AA240601		177703	Ddx3x	BG064362		173362				187525	Ppan	BG073300
157806	Trim13	AV162314		182117	Clns1a	BG068364		182590	Ddah2	BG068814		168000	Usp36	AV123150
188591	Mast3	BG074204		184998	Bclaf1	BG071099		187142	Cacnb3	BG072964		169110		AV304656
159370	2310038H17Rik	AV088488		186282	2700082D03Rik	BG072215		164185	Cyb5	AV077886		164171	4921532K09Rik	AV074817
619637	Mmp14	AW701876		179106	4930553M18Rik	BG065617		188043	Ssh1	BG073643		152514	Wdr43	AV070000
171097	Pgm3	AA038719		163682	Gtf2f2	AV015373		178779	Marcks	BG065334		159593		AV093560
163432	Tbc1d16	AV013196		167426	2310056P07Rik	AV087404		168128	Cald1	AV133784		178324	Nol1	BG064905
163448		AV013313		166658		AV029198		152610	Cdkn2b	AV083695		188850	Eif4e	BG074412
176225	Srp19	BG063120		176906	Clpp	BG063692		155924	Sdf2	AV061156		152861	2610312E17Rik	AV105025
177699	Coro1b	BG064358		182611	2610024G14Rik	BG068834		162761	Csrp2	AV007090		159429	Mrpl16	AV088624
164268	Entpd3	AV078264		153264		AV041254		162702	Lmna	AV006486		165138	Cdca7	AV086378
171819	Clic1	AI838299		190963	Strap	BG076202		178994	Bmp4	BG065526		161062		AV032261
157854	Cbfa2t1h	AV162276		154318		AV049051		162741	Ssr3	AV006788		157591	Aasdhppt	AV140944
191132	BC003324	BG076340		168289	Rpo1-3	AV134053		176471	Rab18	BG063329		619864	Ptdsr	AF304118
171694	E130112L23Rik	AA219805		177553	Mrps27	BG064230		174658	Mmp11	AA285963		161382	Eif4e	AV033328
151364	2310043N10Rik	AV089414		162251		AV040157		168621	Ngfrap1	AV140540		161204	Sdad1	AV032794
169934	Tdgf1	AV098579		184047	BC003885	BG070200		155085	1200020A08Rik	AV055732		180872	Prpf3	BG067200
187104	Hrbl	BG072928		154905	2610029G23Rik	AV054381		165508	Pcdhga12	AV017680		163764		AV016155
161031	Nap1l2	AV032027		168445	Bzw2	AV140151		178031	Srp9	BG064633		165509	Wdr43	AV017742
188093	Ckap4	BG073772		183482	1190005P17Rik	BG069674		160408		AV103348		157281	Nol8	AV114016
161679		AV036591		178657	Odc1	BG065221		163957	D11Moh35	AV073766		176812		AW538502
171750	Ppm1l	AI838456		189386	Zfp106	BG074870		189676	Stx5a	BG075109		181652	Tex292	BG067933
165250	Erbb2	AV086560		184544	Slc24a5	BG070680		177173	5730557L09Rik	BG063906		175107		AA958579
178592		BG065157		188904	Mrpl45	BG074455		183397	0610025L06Rik	BG069591		171087	0610042I15Rik	AI322364
167415		AV087382		619578	Slc24a5	AI225396		179604	Pik3r3	BG066066		155825	1810063B05Rik	AV060457
169997	Ldh2	AV032980		190518	Tomm20	BG075818		172463	Zfp367	AI841377		168492	Nup54	AV140192
162216	Grcc9	AV039953		173576				166753	5430428G01Rik	AV029732		157736	Aasdhppt	AV141803
176567	Amotl1	AW537935		180659	Dnajc2	BG067003		619393		AF255774		163454	C630002B14Rik	AV013403
190812	Ihpk1	BG076067		185532	Ipo7	BG071544		165216	Cald1	AV086610		164946	Usp10	AV084418
157076	Pacs1	AV112735		178537	Ly6e	BG065103		162795		AV007130		168956	Ralgds	AV147908
189784	Foxj2	BG075205		160435		AV103516		170739	Ctf1	AI325328		157254	Mphosph10	AV113797
159765		AV094549		152118	5033425B17Rik	AV066070		155008	1810034K20Rik	AV055257		163127	Nol1	AV010509
190244	2210012G02Rik	BG075610		176058	Nolc1	BG063054		168986		AV153125		165645	Narfl	AV020020
159615	Arbp	AV093614		154259	D18Wsu98e	AV048279		153471	Rnf7	AV042026		154384		AV049737
191129	Pot1	BG076337		159623	Vdrip	AV093661		174561	Il5ra	AA390052		178576	Wdr43	BG065141
619542	Rarg	AI573533		155830	Myohd1	AV060561		160500	1110030J09Rik	AV103649		165528	Rbm13	AV017579
185221	Suox	BG071284		187494		AW549112		185829	Ppp1cc	BG071790		190110	Eml4	BG075495
162854	Fln29	AV008200		155827		AV060458		152007	Glt28d1	AV063994		183099	1600012F09Rik	BG069301
190600	Rnf19	BG075890		168527	Lrriq2	AV140265		180644	1110060O18Rik	BG066989		172149	9030624J02Rik	AI839586
152316	2010110K16Rik	AV068552		154895	5830482G23Rik	AV054260		152565	1810017G16Rik	AV070773		165424		AV016868
154106	Ypel1	AV043685		186120	G3bp	BG072068		154583	Lsm10	AV051331		151508		AV090158
163112		AV010442		155007	H2-Ke2	AV055189		165107	Hint2	AV086236		162016		AV039266
165953		AV023721		174552	Dpp4	AA266854		157237		AV113740		183747		BG069928
164260	Sytl2	AV078087		188070	Sms	BG073670		157353	2610029I01Rik	AV114140		161020	D530005L17Rik	AV031899
155863		AV060665		184426	Gtpbp4	BG070565		177156	Fbxo6b	BG063892		170220	Dmbt1	AV084558
165622	Fkbp14	AV019093		157362	5730449L18Rik	AV114123		168297	Pfdn5	AV134210		154736	D2Wsu81e	AV052854
163349	1110037F02Rik	AV012650		189600		BG075044		155682	1810059G22Rik	AV059590		157630	2810409K11Rik	AV141231
172546	Abtb1	AI847549		161659		AV036072		152310		AV069744		157482		AV134886
167071	Gsn	AV006163		153764	2010012C16Rik	AV042812		166605	Rit1	AV029124		172167	1190002N15Rik	AI839956
157449	1110018J12Rik	AV114423		151439		AV090033		158060	2810052M02Rik	AV171933		159352	Snx5	AV088497
164113		AV074455		165165	Timm23	AV086336		168030	Fibp	AV133603		173312
172250	Extl3	AI840748		177476	Ruvbl1	BG064169		164425				161289	Eif4e	AV033096
619913	Erbb2	AW701942		177368	5730461K03Rik	BG064073		166777	1500009C09Rik	AV029818		171240	1110001A12Rik	AA050211
170226	Spnb3	AV084201		184481	Akap11	AU016565		163135	Sdf4	AV010739		177852	Xpo4	BG064482
178436	4921511I16Rik	BG065006		191125	1810044A24Rik	BG076334		176454	2410016F01Rik	BG063313		167648	Eif2b1	AV087970
169025		AV167058		170366		AV125458		168438	Tpm2	AV140164		168374	Mtap	AV134248
169582	Tm4sf2	AV025678		182737	1200009K13Rik	BG068956		619177				162544	Mrpl50	AV003408
166907	Acsl1	AV005791		165596		AV018918		171635	Slc25a10	AA199557		618899	Tnrc11	M16362
154866	Arfgap3	AV054110		159998	Slc31a1	AV094834		171323	Pitpn	AA119197		163580	Crbn	AV014709
190152	Maged1	BG075531		168024	Pdap1	AV133565		189545	Pcsk7	BG075003		157204	Bysl	AV113602
191150		BG076357		169608	Nnat	AV133888		154990	Pold4	AV055152		171695	2210412D01Rik	AA219823
157131		AV112983		186366		BG072293		190746	Anxa7	BG076013		182489		BG068714
190044	Lamb1-1	BG075439		190056	Smarca5	BG075451		163321		AV012373		619363
185714		BG071696		155436	Lsm3	AV058275		164867	Rtn4	AV084219		177370	Mat2a	BG064075
169121		AV308712		178454		BG065023		170113	Stom	AV054558		161300	Gtf2h1	AV032979
159983		AV094784		164993	Cycs	AV086022		161851	Anxa1	AV037865		183325	5430439M09Rik	BG069520
163348		AV012504		157116	Atp5g1	AV112952		154253		AV048299		191052		BI076851
154683	Ndrg1	AV052634		157889	Marcks	AV170912		167219		AV006307		165368	Tfb2m	AV016554
161762	Wasl	AV037429		168300	Hspcb	AV134211		154376	Tm4sf1	AV049772		183069	1110004P21Rik	BG069272
178450	1200014P03Rik	BG065019		155048	Hspe1	AV055529		189040	Cald1	AW553642		163550		AV014463
172682				180662	Ssrp1	BG067006		182691	Lpp	BG068912		190322	Pla2g7	AW556825
168444	Flot1	AV140137		182428	2610101N10Rik	BG068654		175252	AI875142	AA833262		151829	D11Ertd707e	AV085530
166538	Acadsb	AV028532		161735	Snrpd1	AV037082		155368	Dusp22	AV057778		183290	Ak4	BG069397
165714	Creb3l2	AV021105		157992	3300001P08Rik	AV171745		170072	Gfpt1	AV042071		178109	Mitc1	BG064694
173386				159243		AV088060		185325	Tm4sf1	AU040956		168554	2810403P18Rik	AV140410
188048	AI447928	BG073648		160895	Cycs	AV031363		180229	Rnaset2	BG066529		155242	Narg1l	AV056882
163075	Ap3d1	AV010030		170090		AV050374		167598	Klf13	AV087896		153322	1110017C15Rik	AV041306
162559	0610031J06Rik	AV003603		176089		BG063078		171874	Emp1	AI838613		186947	Pes1	BG072789
168407	Cnn3	AV140128		152135	Dnajc7	AV065480		619089				170866	Slc19a1	AA116908
164769		AV083915		155306		AV057445		619310	2300006M17Rik	C78378		187969	Mrpl50	BG073754
163147	Agrn	AV010859		168353	1190017O12Rik	AV134254		162060	Ilk	AV039588		160278	Srm	AV095107
177226	Stx4a	BG063949		189164	Dek	BG074687		174376	Snap23	AW989643		186723	Pkd2l2	BG072591
170048		AV040211		182270	1110004P21Rik	BG068503		154654	Sh3bgrl3	AV052242		169267		AV299416
172454	1200013A08Rik	AI841367		168335	2900070E19Rik	AV134216		168604	Tmsb4x	AV140495		152943	Cxxc6	AV104911
157579	2300008B03Rik	AV140871		152979	Cdv3	AV104965		165683	2900073G15Rik	AV020423		155340	Polr2b	AV057704
163760	Ube2g1	AV016073		182072	Smc6l1	AU022584		164651	Creb3	AV083512		157142		AV113026
160480	Cat	AV103569		183553	Cacybp	BG069742		155335	Tpm1	AV057639		190053	Hnrpdl	BG075448
161211	Ncald	AV032820		160329	Ssh2	AV095159		167099	Ilk	AV006158		162833		AV008062
180752	Myst4	BG067089		156936		AV065444		169480	Tuba1	AV001566		157190		AV113429
167870	Arpc5	AV111384		163519	Tnpo3	AV014099		166949		AV006041		172751
160747	Ostf1	AV104549		155535	Hist2h2aa1	AV058696		166613	D2Bwg0891e	AV029112		618882	Rarg	NM_011244
185183		BG071255		153737		AV042542		168002	Vim	AV123111		168932	Ap4m1	AV139629
172164	Gstz1	AI839951		190068	Hspcb	BG075461		171882	Cald1	AI838633		167896		AV111496
184020	Cldn7	BG070173		163711	AI414343	AV015663		165499	Cryab	AV017584		166168	1200008O12Rik	AV024927
154548	Nucb2	AV051268		164695	Hspcb	AV083683		175212	Adcy9	AA529041		188830	Sin3a	AW553200
178361	Sec24d	BG064937		160487		AV103541		177469	Anxa5	BG064165		160726	Cdca8	AV104465
183384	1700129L13Rik	BG069579		168023	Smc6l1	AV133545		159377	2300006M17Rik	AV088544		188104	Mtbp	BG073783
153678	1200009F10Rik	AV042688		154344	1810009A15Rik	AV049181		169637	Scap2	AV064046		177503	Timm44	BG064191
172177	Idh1	AI837750		174648	Dpp4	AA266854		167055		AV006124		167489	Mrpl37	AV087618
168780	Gabarapl1	AV150053		157588	2610040C18Rik	AV141055		158039	Cst3	AV171864		166091	Cspg6	AV024475
156062		AV072098		182977	1200009K13Rik	BG069182		185292	Stard3nl	BG071347		160599	1700001E16Rik	AV104054
168552	M6prbp1	AV140321		156965		AV065503		168443	Set	AV140166		156037		AV061503
169937		AV043279		153711	Exosc3	AV042652		172587	AI314180	AI851039		168559	Cct5	AV140269
155685	Ndel1	AV059507		160361		AV103144		169856	Fxr1h	AV114742		151558		AV084666
157700				184379	Psip1	BG070520		187905	Olfml3	BG073711		153050		AV108034
168079	Anxa6	AV133689		185930	Ranbp1	BG071896		177811	Lrp10	BG064451		160988	C330023F11Rik	AV031872
174486	Il10rb	AI451781		159672	Atp5g1	AV093781		619144				154582	Bub3	AV051406
184305	Anxa4	BG070448		151686	Mtdh	AV085020		171712	Bet1l	AI836964		168848
619925	Mmp14	AW701876		176641	Tulp4	BG063471		167432	Gopc	AV087343		157038	Tipin	AV112150
619931	Mmp14	AW701876		167887	Snrpd1	AV111370		161206		AV032714		185097	Psat1	BG071189
190786		BG076046		159608	Ssb	AV093619		155214	H47	AV056815		178404	Psip1	BG064977
168775	D17Wsu94e	AV150002		163486		AV013729		155157	Unc50	AV056404		157287		AV113959
167935		AV111552		170175	Dck	AV060597		161921	Cd9	AV038470		169459	Cct2	AV001115
165781	Cnn2	AV021984		165065	Scye1	AV086085		187154	Mef2a	BG072973		168631	Rad51	AV140483
168337		AV134088		157938	Wwtr1	AV171032		161695	Sara1	AV036474		186655	Hnrpa1	BG072533
187832	4732495E13Rik	BG073567		160389	Snrpd2	AV103183		178301	Arl1	BG064883		187562		BG073331
167318		AV086980		169953	Gas1	AV068849		155404	Gba2	AV057898		167768	Pcm1	AV109545
174800	Rbl2	BE848515		162873	Actr10	AV008377		151155		AV081086		189952	Mcm6	BG075357
155077	Fech	AV055705		155686		AV059607		161790		AV037303		170240
162730	Eif2ak3	AV006766		168851	Wnt6	AV109897		155704		AV059754		152174		AV067497
184562		BG070698		157418		AV114369		169794		AV112708		160166	1200009K13Rik	AV095096
171104	Fgfr1	AA060259		167264	Cycs	AV006367		171850	Rg9mtd1	AI838568		160215	Prim1	AV095253
157909	Surf4	AV170746		187145		BG072967		157583	2310008M10Rik	AV140878		164586	Mrps9	AV083292
163088	Rasip1	AV010296		157492	Eif1ay	AV134815		172114	Selk	AI839834		160748	C730048E16Rik	AV104435
166105	1300002A08Rik	AV024553		171148	Hspe1	AI327085		167792	Ube1dc1	AV109653		157118		AV112980
166417	Txndc4	AV026069		177188	Smc4l1	BG063917		163644	Fgfr1	AV015249		164273	Prim2	AV078228
163331	Rrbp1	AV012322		157023	Erh	AV095536		167728	Tmsb4x	AV109316		182548	B230119K15Rik	BG068773
191104	Sh3d19	BG076318		176821	Psip1	BG063620		174760	Snap23	AW989643		166873	1110030H18Rik	AV030382
153636	Cast	AV042503		152890		AV107620		163776	Ablim1	AV016274		172955
171752	Rap1b	AI838463		168399	Fkbp3	AV134155		177608	Rtn4	BG064276		160357	Smyd2	AV103058
620003	Serpine1	AW762928		161871		AV037994		175448	CACNA1B	AA776162		619409	Trim28	X99644
167641	Glrx1	AV087952		188924	Grcc2f	BG074475		164771	2310004K06Rik	AV083988		168881	Timeless	AV123991
172252	Creb3	AI840752		161497	Serpinb9f	AV034055		182638	Vdp	BG068860		188456	Fkbp4	BG074087
185043	Extl3	BG071142		191246	Col4a1	BG088953		179609	Pgm3	BG066070		163451	Sephs1	AV013217
166233		AV025199		170063	Adnp	AV041375		180521	Lpp	BG066879		167922	Fkbp4	AV111500
169661	Pitpnm1	AV075026		157149		AV113145		183094	Acbd3	BG069297		171421	Nola2	AA165811
169847		AV135809		155439		AV058191		154369	2310004K06Rik	AV049663		165229	Tcof1	AV086574
172586	2900073G15Rik	AI851038		167732		AV109410		189217	Arf4	BG074733		167708	Gtf3a	AV109312
161162	Fts	AV032478		167414	Gcsh	AV087450		155586	Cst3	AV059177		170353	Psmd4	AV105337
619366				190691	Lrp1b	BG075972		163914				167393		AV087254
176973	Plekhc1	BG063822		187538	Rpo1-3	BG073310		165039	2310016C16Rik	AV085920		167659	Suclg2	AV087975
190796	Fgfr1	BG076054		164560	Letm1	AV083103		152814	Rsad2	AV090215		168898	Snrp116	AV132104
160728	Slc39a13	AV104544		190729	Exosc8	BG076003		163563	Rgs3	AV014454		190399	AU020206	BG075730
162300	B430104H02Rik	AV000213		180090	1200009K13Rik	BG066488		178408	Nfkbia	BG064981		168913	Pcna	AV139288
161071	Tmeff2	AV032154		160549		AV103795		152816	2310042E22Rik	AV090139		157567	Nup205	AV140867
171125	Dbn1	AI893388		154758		AV053205		163673		AV015233		161224	Txn2	AV032789
619820	Cyp4f14	AB037541		183040	2810410A08Rik	BG069243		189296	Dncic2	BG074802		167331	Mrpl37	AV087163
159272	Sipa1	AV088106		173019				169631		AV063933		155714	1810060D16Rik	AV059784
176829	Rrbp1	BG063628		168850	Ssh2	AV111149		186164	Mbnl2	BG072107		167517	Cnot7	AV087633
187443	Gsn	BG073223		178242		BG064828		166530	2900073G15Rik	AV028783		168167		AV133857
190813	Irs1	BG076068		157935	5730406I15Rik	AV171113		177712	Gale	BG064371		157749	Ppid	AV161827
169929	Dnajb3	AV039401		178114	Ssb	BG064709		170123	Marco	AV053328		179405	Gcn5l2	BG065885
172479	Msrb3	AI847831		155351	Cd79b	AV057707		152284		AV067418		189993	Tfdp1	BG075396
153440		AV041635		161103	Nap1l1	AV032274		168721	Rab6	AV150017		170455	Cct7	AV123114
165479		AV017385		190069	Hspcb	BG075462		173164				189643	Ipo11	BG075079
171005	Nt5e	AA138262		162142	Psmc4	AV039639		152622	1110020C13Rik	AV071424		171212	D19Bwg1357e	AA034560
170546	Stx7	AV082000		186770	Hmgb2	BG072633		174632	S100a4	AA214943		160724		AV104410
155518	1810054O13Rik	AV058754		177175	Dek	BG063908		151212		AV081625		169987	Mbd4	AV032932
169333	Dpysl3	AV272267		168202		AV133982		167126	Cst3	AV006203		169909		AV096287
165966	Gata1	AV024112		167237		AV006336		189449	D8Wsu49e	BG074924		160387		AV103359
164257	Arfgap1	AV078086		177992	Pcna	BG064598		182864	AU024582	BG069075		162071	Rangap1	AV039467
168057	Rcn3	AV133663		154757		AV053119		185244	Xbp1	BG071303		159988	Cyp4f15	AV094818
171204	Rhoc	AA030895		160344		AV103141		157653	Rsu1	AV141396		153020	Fkbp4	AV108663
160611	2310061B02Rik	AV104031		155584		AV059196		167684	Cdc42	AV109305		154082		AV043571
177727	Kctd12	BG064385		178803	Aldh6a1	AW537342		161525		AV034332		190504	G22p1	BG075806
154616	P4hb	AV051789		156929	Nap1l1	AV065416		151601	Antxr1	AV084784		168542	1110013G13Rik	AV140290
166355		AV025785		167593		AV087826		185089	0610011I04Rik	BG071182		160532	Exo1	AV103744
168668	Arfip1	AV140467		170722		AV045764		164261	Crot	AV078063		183573	2810409H07Rik	BG069761
171098	Rhoq	AA038505		153395		AV041580		178461	Cltc	BG065029		164621		AV083394
161370		AV033288		178185	Ssh2	BG064775		151918	2310075E07Rik	AV085741		167629		AV087979
157702				618861				155247		AV057158		153115	Pafah1b1	AV040382
165437		AV017064		167906	Ppih	AV111489		184409	Snap23	BG070549		154011		AV043478
160418	Ctsd	AV103190		164009		AV074339		184868	Wdr26	BG070976		169444	Bcap37	AV000513
161329	Plcd1	AV033491		179755	2410003A14Rik	C78413		619979	Cdkn1b	BE554609		155025	3830405G04Rik	AV055365
619994	Angpt2	BG176309		180266	Psmd7	BG066562		167352		AV087138		190515	Gnl2	BG075815
174314	Mme	AA763715		174598	Wnt3a	AA000971		164652	Cited2	AV083541		180817	Fbxo5	BG067148
164840	Oat	AV084172		178179	Cct5	BG064769		183199	1110030H10Rik	BG069475		168326	Grinl1a	AV134125
163788	Qk	AV016338		157066	2600011C06Rik	AV112756		619895	Stfa1	M92417		154091	Parp1	AV043707
157231	Tusc3	AV113834		172436	Ssh2	AI841344		153380		AV041447		160561	Cct8	AV103838
190625	Timp2	BG075912		159912	Eif3s5	AV094690		154398	2310075A12Rik	AV050039		161535	Sephs1	AV034600
169338	Tgfbr3	AV274585		176040		BG063040		176634	Ckb	BG063466		151501	Tbrg4	AV090280
154835	3110023E09Rik	AV053846		167871	Rps27l	AV111399		176686	Nrk	BG063511		165359	Guk1	AV086967
162937		AV008967		161394		AV033372		151939		AV061779		178707	2410005K20Rik	BG065269
168548		AV140354		178930	2810410M20Rik	BG065467		167337		AV087195		160727	Ak2	AV104528
167343	Gsn	AV087190		159580		AV093449		154617	Fyn	AV051790		157027	Atic	AV095517
157890		AV170713		160433	1200009K13Rik	AV103419		184337	Selk	BG070480		169670		AV075294
166190	1200009F10Rik	AV024994		188483	Ssh2	BG074109		178696	Cyb5	BG065259		157471	Cdca5	AV114755
166785		AV029954		190873	Scye1	BG076119		152327		AV068233		168009	Cct7	AV123114
171835	4933431N12Rik	AI838336		178568	Cct4	BG065133		151560		AV084863		168605	Ppid	AV140507
157976	Mrg2	AV171625		151638	Mrps7	AV084963		190671	Usp33	BG075953		178274	Shmt1	BG064858
157901	Fkbp10	AV170885		157662		AV141414		190742	Idb3	AW557873		160002	2410002O22Rik	AV094836
173020				176513	Xpo1	BG063360		168993	Nab2	AV155521		154526		AV050987
165040	9430079M16Rik	AV085966		166007		AV024257		179747	Ap3b1	BG066191		155907	5730436H21Rik	AV061068
168925	Anxa5	AV138849		157973				165968	9130229H14Rik	AV024030		160958	1110032N12Rik	AV031641
188525	2610001E17Rik	BG074158		188635	2610207P08Rik	BG074238		163495	S100a13	AV013830		157024		AV095547
166002	Fstl1	AV024220		159805	Scamp3	AV094492		159907	Snapc4	AV094673		187405	Wdr18	BG073188
166509	Emp2	AV026310		190921	Ak2	BG076165		185061	Pcyt1a	BG071157		170589	2810013E07Rik	AV116978
169223	Gsn	AV005808		188918	Orc6l	BG074469		151510	Glcci1	AV090250		169474	Prdx3	AV000909
166061	Traf4	AV024412		190663	5730555F13Rik	BG075947		164838	Selk	AV084246		189387	Prdx3	BG074871
169005		AV163403		169137		AV221792		187696	2310016C16Rik	BG073455		168994	Got1	AV162660
187546	Fstl1	BG073316		179810	Mpv17	BG066244		190459	Shc1	BG075774		160701	Wdr5	AV104489
170831	Styx	AA017923		155500	Uchl5	AV058683		188964	Snx4	BG074509		163602		AV014920
176893	Mpzl1	BG063682		157631		AV141232		156988	2410005K17Rik	AV095316		162223	Ube2i	AV040080
190467	Col6a1	BG075779		161835		AV037696		164985	Ugp2	AV085874		160499		AV103558
155576	Derl1	AV059263		160449		AV103480		152665	Cdkn2b	AV084830		169136	Dvl2	AV220633
187747	Ankrd25	BG073500		176375	4933417K05Rik	BG063250		152339	Selk	AV068625		187476	Rbmxrt	BG073254
164395	Sytl2	AV078474		176799	Ssh2	BG063605		174774	Ap3s1	AW321232		157339
166637		AV028984		153909		AV043186		177180	Sqstm1	AW539669		160171	Txn2	AV095174
163597	9430020K01Rik	AV014918		152863	2510038A11Rik	AV104918		169889	Rabep1	AV162434		186367		BG072294
158032	Rcn3	AV171891		157176		AV113475		155037	Ostf1	AV055544		151404		AV089748
175418	Fgfr1	AW910708		167982		AV111581		155809	0610009H04Rik	AV060349		167787	Mrpl12	AV109629
619988	Angpt2	BG176309		176004	C1qbp	BG062931		154745		AV053013		160619		AV103955
154637	Asb3	AV051865		160107	Mrpl35	AV094991		176493	Cklfsf3	BG063345		169131		AV310683
154598		AV051550		157789	H2afy	AV162234		188628	Ndfip1	BG074233		183458	2610510H01Rik	BG069651
185845		BG071817		166783	Ube2h	AV029822		171657	Ptprn2	AA216971		154374		AV049686
178016	E430025E21Rik	BG064619		159793	Sf3b4	AV094465		152715	2410001H17Rik	AV089020		188568	Nup205	BG074187
161414	Aplp2	AV033726		160014	Rpl7a	AV094994		176208	Tapbp	BG063105		161465		AV033786
161696	Gsn	AV036580		153869	Rasl2-9	AV043090		174601	Atp7b	AA024046		155891	Rbm22	AV061361
154493	Chd9	AV050650		155807		AV060337		163443	1810009M01Rik	AV013352		170374	Slc24a5	AV122290
167163	Hspb7	AV006242		152849	1500006O09Rik	AV104984		169907		AV094706		151496	Gart	AV090052
168952	Pthr1	AV145718		184069	2310044P18Rik	BG070222		189494	Sra1	BG074964		168170		AV133777
619478	Spry4	AA499432		186852	Rpl24	BG072705		171637	Tbx5	AA198841		154956	Snx5	AV054874
163560	Pacs1	AV014453		161411	Ssb	AV033671		187911	Serpinh1	BG073716		165283		AV086777
187771		AW550115		188494	Fbxo42	BG074120		186464	1810009M01Rik	BG072387		180597	Hnrpc	BG066948
171872	Thbs1	AI838607		170328		AV111598		162475	Cyb5	AV002506		155244		AV057199
169502	Ly6a	AV002102		167918		AV111513		185753		BG071731		161458	Dbr1	AV033717
168059	Tagln3	AV133664		168028		AV133568		168034	2310008M10Rik	AV133621		160191	Hat1	AV095162
164954	Cept1	AV084454		168950	Rbbp6	AV143646		189644	Bet1	BG075080		168541	Sfrs3	AV140277
170630	Aplp2	AV147516		181761	Smarca5	BG068028		185204		BG071273		189418	Pes1	BG074902
164083	Scamp1	AV074463		619152				155661	Bet1	AV059499		178989	Nol5	BG065522
189259	Dst	BG074773		169924	Plrg1	AV112923		181405	4732493F09Rik	BG067703		168623	Rad51ap1	AV140541
164905	Pls3	AV084443		174502	Wnt3a	AA000971		172105	Prkar1a	AI839811		188329	Nudt5	BG073975
155331		AV057482		168430	D10Ertd322e	AV140126		180114	H47	BG066512		189842	Whsc2	BG075255
170091		AV050254		155103		AV055874		174740	S100a11	AI120763		180838	Exo1	BG067167
189018	2310021P13Rik	BG074555		156107				169623	Rad51l1	AV062009		164966	Eif4ebp2	AV084534
176422	Nfe2l1	BG063290		155240	1810043M20Rik	AV056964		180873	AW146299	BG067201		168206	Ncbp2	AV133970
163664	Sec23a	AV015244		161743		AV036969		174543	Gnas	AA222151		159881	Tceb2	AV094715
163243	Dlgh1	AV011563		163870	Dnajd1	AV073639		170876	Edg2	AA124573		161248		AV032968
167177	Sorbs1	AV006272		174507	Pcsk2	AA048432		159222	Crip1	AV088082		157387	Pole2	AV114255
619739	Arf4	W80168		619424	Txn1	X77585		153493	Hsbp1	AV041963		169621		AV140317
186827	Agrn	BG072686		157218		AV113636		181934	Ndfip1	BG068193		165207		AV086394
163383	Npc1	AV012796		163752	Cox7c	AV015972		171157	Idh1	AI327112		161441	Gng13	AV033621
157399		AV114302		171368	Sfrs9	AA144263		166940	D8Ertd594e	AV005819		160785		AV030717
188083	Col18a1	AW551397		162054	Cops5	AV039531		185125	Dap	BG071212		152047	Sitpec	AV062873
165954	Mtvr2	AV023779		177645	Ap2a1	BG064309		161239	2900073G15Rik	AV032948		169921		AV064621
163553	Zbtb17	AV014493		178447	Eif3s10	BG065016		184913	D17Wsu94e	BG071017		154703		AV052594
189582	Sdc2	BG075031		154910		AV054482		173395				177909	AI413631	BG064532
619411	Lip1	NM_021460		160070		AV095013		155056	Sel1h	AV055604		190414	Slc29a1	BG075739
185150	Tgfb1i4	BG071229		189467	Tpr	BG074941		189680	Mtch1	BG075113		160232	Exosc5	AV095060
187050	Fn1	BG072878		183285	1200009K13Rik	BG069392		190264	Anxa7	BG075628		155779	Tnfsf5ip1	AV060425
154775	Gpsm1	AV053340		170687	Atrx	AV168197		162902	Col14a1	AV008630		172143	Bcap37	AI839582
171987	Acta2	AI838959		154603	Dek	AV051612		160091	Sra1	AV095030		187056	Pycrl	BG072884
165729	Sept8	AV021055		156970		AV065472		177702	Gprc5c	BG064361		160197	Mrpl15	AV095084
152764				184386	Cks2	BG070527		165956	Sh3bgrl	AV023687		183563		BG069751
191071	Rab6ip2	BG076289		164434	Atp5g1	AV081902		189910	Tloc1	BG075318		167731		AV109317
154581	Papss2	AV051514		178672	Metap2	BG065235		190853	Cope	BG076101		168744	5033425B17Rik	AV149912
162370		AV001304		155873	Aprt	AV061250		160113	Sec22l1	AV094958		164803	2310005N01Rik	AV084241
160708	Serpinh1	AV104522		160239	Rpl27	AV095244		175186	Map2k6	AA140384		166868	Hars2	AV030380
169967	Elavl1	AV066211		165943		AV023824		169845		AV114126		176764	Rpl7l1	BG063571
164763	Dctn2	AV083792		152134		AV065988		182322	1110003E01Rik	BG068553		157802	9830109N13Rik	AV162267
166165	Plxdc2	AV024845		618870				173997				152902	5031425D22Rik	AV104894
155325		AV057617		164200	Ndufab1	AV077867		190031	Myl9	BG075428		184447	Ssfa1	BG070586
155648	Rhoa	AV059592		190159	Psma5	BG075538		165405	Mbnl2	AV016774		187188	Cnbp1	BG073002
186294	Litaf	BG072227		165050		AV085893		167996	Lgals1	AV123125		159310	Adk	AV088365
187259	Spna2	BG073064		187174	Hbb-bh1	BG072990		188499	Mxd4	BG074125		157618		AV141173
163535	1810045K07Rik	AV014233		161899		AV038240		163323	1110006G06Rik	AV012305		157152	Rbm28	AV113093
161680	Plac1	AV036603		159985	Adprh	AV094826		178007	Rsu1	BG064612		169100	BC068171	AV302433
152554	Cd200	AV070419		159631		AV093712		171814	2900073G15Rik	AI838292		159714	Ddx21	AV093766
168521	Surf4	AV140284		166726		AV029481		165017	Za20d3	AV086090		187411		BG073193
161551		AV034780		152055				187380	5730454B08Rik	BG073166		169583		AV025391
164402	Sdcbp	AV078596		152364		AV069270		185267	Cbr2	BG071322		187891	2410005K20Rik	BG073698
188646	Tulp4	AW552694		186696	Nutf2	BG072566		163395		AV012818		169264		AV299295
169728	Pitx2	AV090404		159792	Eif3s2	AV094437		185868	Rassf1	BG071838		154992	Ifrd2	AV055159
163458		AV013452		157746	Rpl11	AV161855		163927				180606		BG066957
153851	4930544G11Rik	AV043060		166568	Crhr1	AV028795		160040	1110020C13Rik	AV094913		154889	D19Bwg1357e	AV054491
169643		AV064256		159732		AV093832		165153	Ilvbl	AV086425		160104	Mtvr2	AV094934
174582	Il10rb	AI451781		179024	Sf3a3	BG065547		152008		AV029079		189532	1300001I01Rik	BG074991
180032	Spg20	BG066433		169846		AV135781		152312		AV067886		165143	Cct6a	AV086453
151481	Pps	AV090255		159617	H2afx	AV093621		177145	Nucb2	BG063795		173391
168247	2810489O06Rik	AV133995		159384		AV088501		187119		BG072943		160676	Nol5	AV104471
154751	Lifr	AV053088		188336	Wasf1	BI076687		159537		AV093414		160074		AV094970
167036	Serpinh1	AV006104		176117	Cycs	BG063100		185148	1600029D21Rik	BI076418		168316	Atic	AV134201
619455	Fn1	AA673390		176623	Ga17	BG063455		175489	Map2k1	AA154825		154146		AV043932
167029	Actc1	AV006075		165015	2210018M11Rik	AV086062		185533	4930451A13Rik	BG071545		190412		AW557009
165295	4933409N07Rik	AV086751		153390	Dnaja1	AV041579		169709	Sdfr1	AV088324		168888	Zfp326	AV128220
161503		AV034106		152567		AV070287		161840	2900073G15Rik	AV037870		154576	BC068171	AV051424
188862	Itgb1	BG074422		171074	Cct6a	AI324947		159512	Clic1	AV088716		160372	2410005K20Rik	AV103315
155138	BC017643	AV056256		178892		AW537542		176917	Sri	BG063700		169457	Ppib	AV000643
167857	Ssr3	AV111354		152537	Rpl27	AV071123		154674	3321401G04Rik	AV052169		169027	Siat8d	AV168094
167678	Cnn2	AV109355		187245		BG073051		188578	Maged2	BG074195		161303	A730098D12Rik	AV033085
151967		AV062856		159701		AV093851		179772	Ltb4dh	BG066212		157961
164594	Stx12	AV083419		157505	Eif1ay	AV134874		164547		AV083120		155866	2310058A11Rik	AV060649
155546		AV058843		180616		BG066964		169565	Crip1	AV005257		152748		AV093094
167794	Pltp	AV109450		162032		AV039297		151547	Ubl4	AV084743		168426	Shmt2	AV140111
161267	Cav2	AV033111		170188	Dlgh3	AV074831		185978	Nbr1	BG071938		159654	Prps1	AV093611
186949	Plcd1	BG072790		161132	Ppig	AV032390		163206	D19Wsu162e	AV011357		619463	Foxc2	AA197445
189991	BC011468	BG075394		160547		AV103873		166745	Fbxo6b	AV029669		151754	2310008H09Rik	AV085098
167724		AV109435		154602	Bckdhb	AV051534		159319	Sec31l1	AV088367		157386	Tfdp1	AV114215
151379	AI642036	AV089488		160426		AV103195		154533	Ugalt2	AV051172		170400	Sfrs3	AV130001
161745		AV037105		619367				157197	Myl3	AV113593		161694	Flt1	AV036388
164869	2610311I19Rik	AV084191		187246		BG073052		190434	Rshl2	BG075758		160181		AV095175
171543	Itgb1	AA163412		163591		AV014856		160616	Ltb4dh	AV103969		157169	Gspt1	AV113168
187933	P4hb	BG073729		171498	Actr10	AA104398		172022	Sec31l1	AI838735		152784		AV092486
186644	Slc30a7	BG072527		188982	Hnrpab	BG074524		161583		AV035117		164493	Prdx6	AV082302
185408	Epim	BG071435		190470	Ppp1cc	BG075782		189946	Pdgfa	BG075352		161704	Flt1	AV036625
167943	Sara1	AV111469		188653	Smc4l1	BG074253		156968	Crip1	AV065481		165278	Ddx3x	AV086535
187917		AW550680		163072	1200009K13Rik	AV010126		619387				189339		AW554472
170362	Col18a1	AV112006		190208	Eif4g2	BG075577		167694	Vps28	AV109344		160518		AV103617
167111	Actc1	AV006201		153942		AV043303		168025	2310020H19Rik	AV133620		166499		AV026420
165776	Litaf	AV021829		169672	Rnase1	AV076864		168805	Cnih2	AV150049		152760	Asf1a	AV093088
172118	Yif1	AI839766		164432				169096	Mtap1b	AV300837		171126	1300001I01Rik	AI893183
160030	Nkiras2	AV094996		183677	Cfdp1	BG069861		171733		AI837008		157414		AV114396
167150	Tmed3	AV006232		164990	D10Ertd214e	AV085989		186539	Pink1	BG072458		178189	AU021838	BG064779
157777	Lamb1-1	AV162293		183875	1700029F09Rik	BG069955		188631	Lxn	BG074236		152772		AV092215
166838		AV030333		179822	Eif4g1	BG066253		176008	Myo1b	BG062934		168026		AV133566
178140	Itm1	BG064732		181939	AA545217	BG068198		164283	Fuca1	AV078155		178951	Dhx15	BG065486
166635		AV028879		166762		AV029775		165029	Ccng1	AV085965		169213		AV257618
189959	0610039A15Rik	BG075364		157676	Tceb1	AV141583		165511	Rab11a	AV017592		155285	D13Wsu177e	AV057417
172078	Tmed3	AI841677		185921	5830418K08Rik	BG071888		165152		AV086349		172807
189956	Lrp1	BG075361		181138	1810043M20Rik	BG067441		187275	Trappc1	BG073076		161706	Abcf2	AV036721
154605	Tmed3	AV051598		157563	2810417H13Rik	AV140845		155386	Ptpla	AV057998		167929		AV111532
186440	Wdfy1	BG072366		181729		BG068000		155768	Lbh	AV060194		160620	Ssfa1	AV103971
184510	Edem1	BG070646		183121	Enah	AU018797		157740	2610208E05Rik	AV141836		189099	Abce1	BG074629
165947	Pgm3	AV023826		159946	Usp48	AV094680		168731	Mylc2b	AV149965		160695	Nolc1	AV104366
190447	Psap	BG075767		157174	Hmgb2	AV113153		165396	Trappc1	AV016837		160919		AV031295
189525	AA415817	AW554943		151276		AV088878		174614	Egr1	AA119590		191094	Rnf3	BG076309
171499	Sdc2	AA106952		159622	Mrpl52	AV093669		159221	1500009M05Rik	AV088070		164927	2610312E17Rik	AV084416
189605	Stx17	BG075049		169047		AV173432		164224	D4Bwg0951e	AV077978		178522	Ddx21	BG065088
188664		AW552736		185657		BG071648		164987	Acta1	AV085882		156099		AV072451
154645	Efhd2	AV051930		159702	Stra13	AV093837		618962	Fn1	M18194		176402	Ppat	BG063273
189602	Golga2	BG075046		179897	Usp10	C78821		163618	Lox	AV014751		170639	Dhx9	AV148585
171044	Rnf123	AI322967		183686	Rpl6	BG069870		172257	Pten	AI840761		163356		AV012663
157932		AV171045		168560		AV140307		165247		AV086577		166462		AV026125
161338	Pex19	AV033318		176484	H2-Ke2	BG063340		170436		AV057100		179279	2610009I02Rik	BG065772
619997	Serpine1	AW762928		178163	Phax	BG064754		165753		AV021649		154578	Ing5	AV051469
164778	Gnpda1	AV083934		177770	Car2	AW544570		164182	Acta2	AV077899		178547	Apob	BG065112
160445	AW490415	AV103510		185796		BG071768		162600		AV004305		160032	Cct4	AV094893
165986	Col5a1	AV024091		152337		AV068387		161708	Tagln	AV036731		172984
186536	Wwp2	BG072455		168084		AV133627		619580	Casp3	BE284569		178806	Seh1l	BG065359
190140	Cdw92	BG075520		157652	2810410M20Rik	AV141381		164774	Cyr61	AV083989		157625		AV141156
164248	1110018D06Rik	AV078040		183772	Gcsh	BG070027		178890	Tpm4	AW537534		167511		AV087655
157109	Nckap1	AV112853		178034	Triobp	BG064635		167763		AV109555		160554	Ipo11	AV103748
167507	Slc30a6	AV087771		162362	Sod2	AV001202		168077		AV133683		157383	Ddx27	AV114291
182539	2810439F02Rik	BG068764		187607	Fbl	BG073373		174664	Plat	AA426892		189980	Sfrs2ip	BG075383
190597	Wsb2	BG075887		170174	Tagln	AV073401		161908	Ctla2a	AV038462		178416	Ppat	BG064988
619532	Rbl2	BE628521		189519	1110004P21Rik	BG074984		170139	Cd48	AV056452		178590	Nol5a	BG065155
180492	Serf2	BG066855		187871		AW550503		167726	Ugalt2	AV109253		190084	Bclaf1	BG075475
188173	Ppt1	BG073841		190019		AW556091		159395	Bcap31	AV088565		188069	Gspt1	BG073669
168318	Calr	AV134243		164331	Slc25a28	AV078210		176980	2310061B02Rik	BG063824		169539	Grpel2	AV004933
154309	Bex2	AV049161		167846	Rpl11	AV111374		170798	Ext1	AI385657		190512	2410118I19Rik	BG075812
166504	Macf1	AV026320		176499	Ranbp1	BG063350		176909	Vcl	BG063694		157014	Ppat	AV095456
158054	Cd81	AV171867		182862	G430041M01Rik	BG069073		169089		AV301664		183740	2610312E17Rik	BG069922
167173	Mbc2	AV006289		179896	1500011H22Rik	BG066318		177596	Sdc3	BG064265		178973	Xrn2	BG065507
189079	Copg2	BG074611		618787		U20156		184641	3110002H16Rik	BG070770		163518	Gcn5l2	AV013980
187963	P4hb	BG073750		151473		AV090092		180164	Msn	BG066632		160460	Eif2s1	AV103507
153034		AV108944		171506	Usp15	AA119567		190291		AW556716		157481	Nup160	AV134877
178898	Xpnpep1	BG065436		168941	Acat2	AV145022		163552	3110002H16Rik	AV014412		161705	Prlpf	AV036690
187423	Wdfy3	BG073204		155730	Rps27l	AV059789		190113	Sdc2	BG075497		184849	1700009P03Rik	BG070870
190406	Rai14	BG075734		179993	Asf1a	BG066398		152285	2010203O07Rik	AV066388		170702		AV038928
154859		AV053839		167676	Snrpg	AV109274		174491	Ascl1	W36071		152992	2810409H07Rik	AV106484
163260	Snap23	AV011695		164274	Csda	AV078265		155950	Ppib	AV061204		151757	2310010B21Rik	AV085107
165309	Acta1	AV086800		188005	Hmgb1	BG073614		190115	D10Ucla1	BG075499		171414	Pole3	AA107218
177260	Capg	BG063978		178811	Ccar1	BG065364		167650	Anxa5	AV087971		172863
159300		AV088358		155762	4933417K05Rik	AV060176		157260	2610024H22Rik	AV113769		169135		AV310999
161148	Prnp	AV032500		181876	Hnrpu	BG068137		154468	1810013L24Rik	AV050411		172740
154086	Ntan1	AV043591		177071		AW539369		166829	Yif1	AV030269		160234	Hormad2	AV095118
151415	Cd34	AV089675		161447	Ndufa10	AV033765		171521	Dstn	AA116762		177870	Idh3a	BG064498
155565		AV059238		188983	Leprel1	BG074525		154656	Dap	AV052379		167974	Exosc7	AV111556
188300	Ttc15	AW551962		190070	Hspcb	BG075463		164910	Apbb2	AV084427		189673	4930562C03Rik	BG075107
172357	Anxa2	AI840663		152914	Sfrs2	AV106538		189648	Cryab	BG075084		183348	Kpna1	BG069543
163424	Pdgfrl	AV013190		170357		AV123881		619464	Ntf3	AA242075		154434		AV050437
187013	Sgce	BG072850		155721	Hnrpa2b1	AV059904		188027	Anxa2	BG073630		180943	Ak2	BG067269
187903	Dbn1	BG073710		166521		AV028526		152705		AV087647		174088
167565	Cbr2	AV087823		170189		AV073590		170760	Pdgfa	AI385687		178675	Phf17	BG065238
188913	Lmo7	BG074464		185217	Arhgef11	AU040633		154367	Map2k1ip1	AV049482		183256	Aatf	BG069364
181813		AU021887		185728	Zp3	BG071709		174965	Pbx3	W45920		160625		AV104162
163258	Vcl	AV011931		177902		AW544940		152295	Pim1	AV066924		160918	Rbm28	AV031442
186919	Ifngr2	BG072764		190628	Hnrpu	BG075915		165707		AV020944		178176	5430432P15Rik	AW536132
170838	Tead1	AA021906		181656	Hmgb1	BG067937		170130		AV057609		177789	Exosc1	BG064431
165471	5033403D15Rik	AV017203		152449	Nr3c2	AV071019		154566	Chst2	AV051234		151666	Snrpd3	AV084947
172321	Gnaq	AI840584		159948		AV094708		163116	3110002H16Rik	AV010492		171028		AA153319
165203	Scotin	AV086327		184983	Nap1l1	BG071084		619545	Cdkn2b	BE306547		162955	AU040829	AV009244
187717	Stau1	BG073475		177323	Nap1l1	BG064031		188491	Cbara1	BG074117		152728
169194		AV227595		170019		AV034921		172403	6330540D07Rik	AI841288		172820
178933	Catnb	BG065470		178132	Nap1l1	BG064725		172876				176445	D5Wsu178e	BG063307
166024	Dnajc10	AV024168		160017	Hmgb1	AV094891		157955		AV171117		182280	BC068171	BG068512
618864				163809		AV016387		164650	Commd10	AV083496		153634	Cnbp1	AV042417
164146	Cd164	AV074612		155018	Hmgb1	AV055515		167428		AV087410		178795	Tbl3	BG065349
185156		AU040439		151710	Cox5a	AV085180		179095	Serpinb6c	BG065606		154801	2310057D15Rik	AV053563
188916	Spag9	BG074467		190405		AW556995		154540	Serpinb6a	AV051051		184736	1110007A13Rik	BG070938
159372	2310038H17Rik	AV088562		178182	Ssh2	BG064772		167464		AV087503		154219	2610027L16Rik	AV043856
190010	1110028E10Rik	BG075411		178470	E130308A19Rik	BG065038		159567	Tmsb4x	AV093499		167842	Bzw2	AV111342
190890		AW558227		161655		AV036158		154794	Atp6v0e	AV053448		157039	2610009I02Rik	AV112178
185542	Tram1	BG071551		169558	Rpl36	AV005584		174776	Hsd17b4	AW323058		163352	Axl	AV012686
160887	Prnp	AV031173		178184	Ssh2	BG064774		152826		AV093205		178674	Ebna1bp2	BG065237
164392	Cnn1	AV078563		188168	Macf1	BG073836		152296	0610006I08Rik	AV066162		163585	1110055N21Rik	AV014698
157188	Sybl1	AV113528		151217		AV081639		168912		AV138759		187599	Rif1	BG073367
176762		AW538365		174302	Rabggta	AA574495		189634	Tmsb4x	BG075073		189610	Mthfd1	BG075053
161712	Btd	AV036717		159625	Psma7	AV093698		159694	Cstb	AV093738		190220	Eif3s7	BG075588
170844	Pea15	AA108330		154577	Txn1	AV051482		167476	Itm2b	AV087588		169982	Nmt2	AV031865
168547	Rhoc	AV140333		187124		AW547555		163732		AV015880		187202	Rbbp7	BG073015
173943				177247		AW541424		163481	Trib2	AV013644		179226	Gfm1	BG065729
165175		AV086515		177413	Hnrpa2b1	BG064117		160302	Gabarap	AV095195		154649	1810044O22Rik	AV052233
173322				156994	Snta1	AV095375		186768	5033406L14Rik	BG072631		169857		AV134812
169289	Sec23a	BB569625		618694	Hnrpk	AA388667		177083	Capza1	BG063741		187818	Eif5a	BG073557
173423				178539	Hmgb1	BG065104		164909	2310008M10Rik	AV084553		169458		AV001194
162022		AV039374		152167	2410014A08Rik	AV066074		167729	2210412D01Rik	AV109409		186192	Orc2l	BG072132
156077		AV072130		187038	Atp5c1	BG072870		152298	Gpr172b	AV066165		157256		AV113745
162460	Mgst3	AV002412		160054	Tcp1	AV094914		151665		AV084957		167560		AV087864
189802		BG075219		188011	Usmg5	AW551034		164125		AV074746		178370		BG064946
164735	2310032D16Rik	AV083857		159876		AV094789		182372	Jak2	BG068603		160162	Xab1	AV095172
170127	Ppox	AV056163		176974		AW538981		181160	Apbb2	BG067463		165808	1200009K13Rik	AV022344
189814	Atrnl1	BG075229		170919	Sfrs3	AA138089		165692	Tram1	AV020518		189448	Prpf31	AW554706
160415	Bat5	AV103281		159621		AV093635		174005				168402	0610039J04Rik	AV134237
159364		AV088487		170978	Trim27	AA162497		171737	Cltc	AI838412		174014
168101	0610039A15Rik	AV133782		151789		AV085342		184520	Sox4	BG070656		158001	D19Bwg1357e	AV171658
182038	D8Ertd594e	BG068292		177432		BG064134		152214		AV065962		178736	2610507B11Rik	BG065294
163727	1110055E19Rik	AV015706		188755	Dlat	BG074331		160486	Emp3	AV103733		177535	Csda	BG064216
164166	D4st1	AV074803		161188	Top1	AV032630		166600	Gabarap	AV029091		189374	Rfwd3	BG074860
166754		AV029740		157340				183177	Hsd17b4	BG069465		176624	LOC433702	BG063456
182493	2510002A14Rik	BG068718		181661	Rbmx	BG067942		162150	Rai14	AV039736		168458	Sfrs3	AV140213
157672	Smurf2	AV141442		180015	Hspcb	BG066418		179315	BC004044	BG065806		171611	Isyna1	AA240582
164853	Cdh13	AV084140		188095	2700083E18Rik	BG073774		163590	2410003B16Rik	AV014792		178086	Ris2	BG064684
166870	Bcl10	AV030474		183166	Denr	BG069443		170853	Tjp1	AA122889		179202	Tbl3	BG065707
188131	Nisch	BG073805		161834		AV037676		180080	Nckap1	BG066478		161169	Orc2l	AV032582
188764	1110067M05Rik	BG074339		172121	Ube2i	AI839773		162714	Prkab2	AV006591		177648	Dhx30	BG064312
165252	Ches1	AV086597		178569	Lsm2	BG065134		167187	Atp6v0c	AV006291		178151	B3gnt5	BG064743
169186		AV226093		190232		AW556567		187304	4931406P16Rik	BG073101		152056	Tbrg4	AV065840
157541	Sgce	AV135859		155364	Rfk	AV057651		161182	Cltc	AV032647		167809	Pycr2	AV109577
619491	Acta2	AA815993		183329	Nap1l1	BG069524		190930	Ypel5	BG076174		165237	AU021838	AV086646
185252	Clic4	BG071310		157872	Rbmx	AV162431		154974	Mospd2	AV054924		190124	BC065123	BG075506
184648	Arl1	BG070777		185562	3110006P09Rik	BG071566		160180	2410004H05Rik	AV095146		154876	1810029B16Rik	AV053990
168293	Xpnpep1	AV134200		157532	C330027G06Rik	AV135759		162940	1110015E22Rik	AV008978		188197	Surf5	BG073862
164943	Dpysl3	AV084594		176446	Hnrpc	BG063308		191234	1200008A14Rik	BG076496		184894	Umpk	BG071001
170668	Col11a1	AV161732		163236	Stab1	AV011576		186260	Crot	BG072194		177640	Cct8	BG064304
162018	Camk2g	AV039195		178666	Ylpm1	BG065229		163754		AV016006		177563	Matr3	BG064238
165442	Ablim2	AV017106		168345	Thy28	AV134193		188322	2610001E17Rik	BG073968		183662	Myohd1	BG069847
188284	LOC114601	BG073936		190932		BG076176		185171	Cbr2	BG071245		160052	Pcnt1	AV095018
180238	Xpnpep1	BG066538		187116	Pabpn1	BG072940		174493	Foxc1	AI415347		179477	2310008H09Rik	BG065944
183812	Spp1	BG070062		189016	Hnrpr	BG074553		154538	3200001F09Rik	AV051084		161806		AV037464
161592	Prrg2	AV035311		153558		AV042140		174589	Foxc1	AI415347		163068	D4Ertd22e	AV010073
188946	Stch	BG074493		186836	Erh	BG072695		182301	Rgs2	BG068533		157488	Ddx18	AV134827
167866	2610001E17Rik	AV111356		163948				160348	Atp6v0e	AV103081		155595	Hspa14	AV059249
155513		AV058524		177759	Mif	BG064410		166003	Bmp6	AV024226		188165	Nup155	BG073833
188492	Pdcd4	BG074118		170974	Mif	AA163695		151877	1810046J19Rik	AV085707		178411	Cdca7	BG064984
187147		AW547621		178546		BG065111		190231	Mpp1	BG075599		170457		AV133844
172364	Sara2	AI840674		168042	Snrpb2	AV133585		171709	Adam10	AI836959		157811	Lrpprc	AV162299
166995	Ccng1	AV006046		172609	Cdv3	AI851067		162905	Jundm2	AV008662		183467	Nup160	AU020188
187186	Pcdhga12	BG073000		187975	Ddx5	BG073760		154563	Rab7l1	AV051310		190090	4921532K09Rik	BG075480
168803	X83328	AV150061		161785		AV037250		151515	Rasa3	AV090329		167689	Mrps35	AV109326
178489	Igf2bp1	BG065057		177843	Nap1l1	BG064473		165547		AV018091		159754		AV094406
168320	Spg21	AV134215		157412		AV114376		189104	Vkorc1	BG074633		157330
176458	Itm1	BG063317		190171	Suclg2	BG075548		188126	2410004H05Rik	BG073802		183377	Wbscr16	BG069572
186273	Isg20	BG072206		188482	1110004P21Rik	BG074108		151255	Pla2g1br	AV088286		176423	Umps	BG063291
163875	Htatip2	AV073688		191033	Ars2	BG076261		155015	Vkorc1	AV055512		181233	Rg9mtd1	BG067534
190030	Rab11fip5	BG075427		168507	Nola2	AV140272		190433	Cd81	BG075757		178124	Ankrd32	BG064719
173836				161978	Cspg6	AV039230		151225	Ripk2	AV081633		163608	Rpe	AV014863
164959	Sdc2	AV084482		179008		AW537693		154258		AV048297		163934
154575	Pofut2	AV051365		172861				183643	Ap3s1	BG069828		177983	Tomm70a	BG064591
168692		AV149973		180696	Hspcb	BG067038		182284	Ccndbp1	BG068516		172786
186977	Lpp	BG072815		178534	1110001C20Rik	BG065100		182163	Dp1	AU022809		154891	Mrpl13	AV054392
160347		AV103043		153243	2610036L11Rik	AV040984		162655	Sgne1	AV005085		169055		AV174745
154514	Sara1	AV050845		167947	Nap1l1	AV111597		160461	Atp6v0d1	AV103514		159930	Drg1	AV094650
157825	Pbx3	AV162239		178545	H2afz	BG065110		163520		AV013952		178372	Cul4b	AW536452
175297	Ptgs1	AA163320		189414	Rpl4	BG074898		155284	1810045K07Rik	AV057381		166773		AV029865
160403		AV103186		167537		AV087693		164005	Ostf1	AV074353		159833	9130210N20Rik	AV094585
164061	Rasef	AV074570		190353		AW556890		161917	Rab11a	AV038394		178368		BG064944
171566	D030011O10Rik	AI627130		177426	Fkbp4	BG064128		171683	Pten	AA218098		155972	Eef1g	AV061681
174752	Actb	AI132244		167735	H2afz	AV109411		154651	Zfyve21	AV052337		619169
186323	Tgfbr2	BG072254		178071		AW545614		174392	Hsd17b4	AW323058		167588	4930429A22Rik	AV087913
155643		AV059445		185646	Mrpl18	BG071638		163467	Nid2	AV013588		169805	Pmp22	AV113888
169326	Ptgis	AV256013		188218	Thoc4	BG073876		185261	Sh3bgrl	BG084187		172390	Atp5a1	AI841258
166127	3732412D22Rik	AV024662		179873	Rpl3	BG066297		162921		AV008899		171536	Hint1	AA154889
179311	Waspip	BG065802		185041	Stab1	BG071140		157928	Tcf4	AV171094		169293	Mtap6	AV327260
178218	Cln2	BG064807		153057		AV108409		181802	Fath	BG068068		167247	Rpl4	AV006339
190454	Sipa1l1	BG075771		160668	Acyp2	AV104263		187070	Zfp281	BG072896		169936		AV043160
169218	Fdft1	AV005798		160446		AV103421		171173	Copz2	AA002476		160309	Grcc2f	AV095157
185233	Atp11a	BG071292		187310		BG073106		157946	Msx1	AV170995		168381	2810004N20Rik	AV134235
180008	Serpine2	BG066411		190034	Gnaq	BG075431		162691	Sepx1	AV005569		169102	Hmmr	AV303523
160940	Hsd3b7	AV031647		154949		AV054693		181273	Carhsp1	BG067573		171513	Kif20a	AA137337
163910				190968		BI076847		186737	Atp6v0d1	BG072605		167880		AV111391
155765	1810061M12Rik	AV060180		159489		AV088742		166803	Praf2	AV029981		168513	Prc1	AV140253
161569		AV035088		162924		AV008829		152059				159480		AV088685
167010	Tmed3	AV006054		162230	2210415M20Rik	AV039896		179275	Foxo3	BG065768		170207	Wdr1	AV083123
165390	Col11a2	AV016910		151619	Tagln2	AV084804		165962	D030029J20Rik	AV023845		163740	Arhgap11a	AV016030
619781	Zfp35	X17617		152434	Rps27l	AV070975		165089	1200003C05Rik	AV086189		166958	Atp5b	AV005996
155872	Lyn	AV061059		187286	Nek7	BG073087		184951	Ap1s2	BG071054		173976
619167				155380	2410016F19Rik	AV057846		164400	Pi4k2a	AV078595		159569	Park7	AV093535
164539	C1r	AV083238		171730	Sfrs2	AI837001		619573	Edf1	BF162717		159905	Bat2	AV094635
166624		AV029129		152437	Rps27l	AV069846		162307	Arg2	AV000306		157551		AV135781
186206	Myd88	BG072146		167282		AV087073		187376	Osbpl1a	BG073162		171171	Cdc20	AA000468
162954	Col11a2	AV009220		177282		AW541497		151996	Cd24a	AV062071		157747	Mrps22	AV161866
164193		AV077895		180906	1700013G20Rik	BG067233		163094	Rbms1	AV010321		186024	Fzr1	BG071981
166619	Gnas	AV029097		171244		AA050545		171475	Nab2	AA050579		186006	Ccnb1	BG071965
155210		AV056755		171216	Crmp1	AA036522		166741	1700123O20Rik	AV029686		191204	Glg1	BG076394
151590		AV084703		151875	Htatip	AV085682		162493		AV002895		168240		AV133898
182566	2310032D16Rik	BG068791		619220				155367	Fbxo44	AV057697		171120	Irx3	AI893144
153978		AV043318		162203	ORF9	AV040010		152283	Isg20	AV066323		165211	2310022K01Rik	AV086686
181132	Pace4	BG067436		166795	Sap18	AV029959		183663		BG069848		182889	Kif18a	BG069098
187134	Etv5	BG072956		180494	D10Ertd322e	BG066857		187193	Gpr116	BG073006		153216	BC066140	AV040876
156979	Asah1	AV093380		178501	Rbm14	BG065068		177916	1600019O04Rik	BG064539		167705		AV109267
168587	Boc	AV140458		189888	Hmgb1	BG075297		177853	Rab18	BG064483		152946		AV105104
160755	Zfp179	AV030547		164426				167817	Dp1	AV111377		173202
167335		AV087153		187489	Rapgef1	BG073267		152011	Cklfsf5	AV029705		182650	Gas2l3	BG068872
172978				179756	Ctcf	BG066197		170789	Foxd1	AI385632		177348	Lmnb1	BG064054
191054		BG076276		175241	Cacna1e	AA855859		178093	2210412K09Rik	BG064702		157543	Top2a	AV135768
155561	1810057E01Rik	AV059107		176326	Plaa	BG063196		161675	Rab9	AV036483		159980		AV094667
170585	Scarb2	AV109078		166616		AV028938		163627	Tulp4	AV015077		186036	Pspc1	BG071993
160867	Pgcp	AV031149		174793	Cct2	BE333279		176809		BG063611		168782	Dtymk	AV150069
155337	App	AV057752		155296	Txn1	AV057438		163148	1110029E03Rik	AV010817		168531	Pmf1	AV140274
162474	3110050N22Rik	AV002567		165113	Sod1	AV086133		177420	2610019P18Rik	BG064122		169165	Slc4a3	AV222303
188450	Cdc42ep1	BG074082		159601		AV093631		180067		BG066465		619496	Pcna	AA174281
168812		AV150095		167742	Lsm6	AV109412		154561	1810017G16Rik	AV051238		171116	Mrps16	AA097923
177819	Akp2	BG064457		165275	Tardbp	AV086549		163463	6720425G15Rik	AV013568		172821
170563	Naglu	AV085269		188786	Psmc1	BG074356		154901		AV054263		183250	C330027C09Rik	BG069358
154831	Pycr1	AV053779		169968		AV070815		163067	Capns1	AV009913		168379	Ccna2	AV134167
155509	Penk1	AV058671		168567	D030047M17Rik	AV140294		174572	Lyn	AA509398		163292	Ctcf	AV012144
157582		AV140914		155186	Chchd1	AV056481		165069	Jtb	AV085908		169943	Gpx4	AV043384
186341	Tom1l2	BG072270		151801	2310011G17Rik	AV085346		190284	Pja2	BG075646		168895	Smc2l1	AV129445
187306	Ptpn13	BG073102		165137	Tomm7	AV086362		155875	Tceal8	AV061168		154038		AV043490
168386		AV134118		188787	Psmc1	BG074357		183489	BC023928	BG069681		619482	Cdc2a	AA035888
165504	AW554392	AV017738		162111	Mycbp	AV039718		158031	Smoc2	AV171917		170422		AV132367
186486	1810061M12Rik	BG072408		185519	Bub3	AU043350		179351	Vamp4	BG065842		168870
190485	Vps41	BG075793		187298	Pctk1	BG073095		164215		AV077950		173888
154854	3110023E09Rik	AV053955		176420	Trim28	BG063288		170823	Timp1	AA009008		183243	Dnajc8	BG069351
165402	Sdc2	AV016950		160117	Rps27l	AV094886		188071	Mfge8	BG073671		166755	Prim1	AV029759
174801	Cdkn1a	BG518983		159535		AV093394		151452		AV089892		157384	Cdca2	AV114229
173881				152471	Rps27l	AV070093		159323	Rgs4	AV088379		174121
167916		AV111490		168571	Ndufv2	AV140398		187044	Sparc	BG072874		157507	2410017P07Rik	AV134847
161275	Gprc5b	AV033025		177786	D11Ertd730e	BG064428		173872				182534	Tacc3	BG068759
166680	1500004A08Rik	AV029242		168296	Whsc2	AV134189		162904	Mgll	AV008661		157578		AV140824
172788				168027	U2af1	AV133589		182686	B3gnt1	BG068907		170187	Hnrpab	AV074443
151931	ORF18	AV029842		165117	Hs6st1	AV086151		186372	Ramp2	BG072299		168577		AV140515
157207		AV113654		163801	Nfyb	AV016446		176952	Crtap	BG063806		183910	Ccna2	BG069986
160907		AV031469		168417		AV140103		180499	2610021K21Rik	BG066862		169119	Edn1	AV308021
157835	Vps18	AV162166		163416	Hadhsc	AV013144		155084		AV055621		169344		AV278848
179313	2310067L16Rik	BG065804		173042				160671	Il4ra	AV104239		165802	Hist1h2ae	AV022274
165592	Prkcabp	AV018695		170972		AA163512		177250	Ppap2b	BG063969		180994	Cdca2	C85897
619122				181795	D11Ertd497e	BG068061		177595		AW544081		174709	Krt1-5	AA725946
169590		AV133987		169064	Exoc7	AV295620		172541	Ppp3r1	AI847534		167941		AV111502
172418	Map1lc3b	AI841311		160596	Psmc5	AV104107		177318	Cln5	BG064027		156113
189994	Cfh	BG075397		186936	Eef1g	BG072780		186971	Bmp1	BG072809		168333	C330027C09Rik	AV134180
163061	Polydom	AV009895		168461	Pdap1	AV140185		160373	Ppic	AV103240		178488	Cdca2	BG065056
191221	Polr3h	BG076409		154939	Snrpd1	AV054849		167487		AV087606		167841	Cdca3	AV111333
174698	Mme	AA763715		157263	Fabp5	AV113890		186744	Lrrfip1	BG072610		157991	Sgol1	AV171691
166231	Pla2g4a	AV025177		183776	Ormdl2	BG070031		159357		AV088542		160011	Hnrpdl	AV094844
190572	Col6a2	BG075864		155955	Rps27l	AV061355		171869	Tgfbr2	AI838600		169052	Kif3c	AV174800
167510		AV087631		168288		AV134223		162718		AV006637		169886	Il4i1	AV170951
155510	Laptm4a	AV058685		175289	Atp2a1	W41176		151617	Pdrg1	AV084856		169964	Epor	AV105277
176912		AW538736		151513		AV090230		619586	Tagln	BF537989		162333	Myo5a	AV000658
189812	Gpc1	BG075228		187677	Atp5b	BG073437		175073	Itgb1	AA597282		169043	Vrk1	AV170681
190623	Lrpap1	BG075910		160254	Snrp1c	AV095208		619651	Surf4	AI788623		163614	Pcna	AV014866
172443	Adam15	AI841353		168295		AV134134		164541	Gba	AV083198		176825	Pbk	BG063624
189794	Adfp	BG075211		170647		AV154604		178506	Atp6v0c	BG065073		152068	Nasp	AV065605
174417	Cdkn1a	BG518983		168021	2310057G13Rik	AV133563		161651	BC031181	AV036285		170407	Apoa2	AV132155
171473	Slc24a2	AA038753		176966	Pyp	BG063817		190402	Pdrg1	AW556987		171253	Tnfaip6	AA051341
163607	Man2a1	AV014734		181906	Idh2	BG068167		155833	Taf13	AV060638		169927		AV140181
172100	Slc39a7	AI839725		180807	Pabpn1	BG067138		156957		AV065496		154387	0610009C03Rik	AV049790
190150	Nt5m	BG075530		156989		AV095288		163606	Mgll	AV014878		154037		AV043417
181657	3200001F09Rik	BG067938		161507	Med19	AV034176		181717	5031400M07Rik	BG067988		179335	Nek2	BG065826
169442	Ninj1	AV000050		178375	LOC14433	BG064950		170663		AV218319		165049	Gphn	AV086108
169919		AV064243		157524	2810012H18Rik	AV134975		165970	5630401J11Rik	AV023996		168879	Brca1	AV122496
160392		AV103360		176691		AW538191		190117	Cmkor1	BG075501		157836		AV162185
155498	Fn3k	AV058562		160417	H2afz	AV103398		175130	Itgb1	AI226124		167350		AV087119
154886	B4galt4	AV054070		165584	2810027O19Rik	AV018560		176240	P4ha2	BG063134		168160	Nasp	AV133775
167278	Aldh6a1	AV006363		188417	Ube2s	BG074053		165391	Itgb1	AV016927		182643	Smc1l1	BG068865
152024	9030221M09Rik	AV030271		151514		AV090341		178213	Sparc	BG064802		168225	Tk1	AV133919
181172	Hbp1	BG067475		168044	Mrps12	AV133586		171876	Lphn2	AI838622		177775		AW544592
171153	Nbl1	AI327095		186668	Cks1b	BG072545		152352	2010203O07Rik	AV068867		157535		AV135795
169906		AV093417		188641	Nsbp1	BG074244		183869	Cdk8	BG069949		169070		AV296439
163175	Col6a1	AV011032		187218		AW548004		151804		AV085357		157816	Kif4	AV162133
183337	Npc2	BG069532		154159	Nup50	AV043907		180839	Tiparp	BG067168		168901		AV130619
188798	Exoc8	BG074367		170998	Tcp1	AA144790		188797	Mglap	BG074366		183497	Ccna2	BG069688
160398	Grina	AV103277		187767		BG073516		164147		AV074625		180653	Rpo1-1	BG066998
188620	Klhl5	BG074228		161725	Arl6ip1	AV036881		159446	1810020D17Rik	AV088778		159606		AV093667
182324	Tbc1d15	BG068555		181836	Nit2	BG068099		165191	1500002I11Rik	AV086372		164473	Smc6l1	AV081993
151598	Mmp24	AV084672		188920		BG074471		179304	Gm2a	BG065795		160825	Ppp1r7	AV030643
154639	Aga	AV052058		188404	Chuk	BG074042		619086				167543	T2bp	AV087766
189695	Narfl	BG075127		168706	1110001J03Rik	AV149906		151821		AV085579		169903	Eif2s3y	AV086441
170276	Dnmt2	AV094441		169673	Vdac3	AV078890		167580		AV087851		188979	Npm1	BG074521
168209	1190002N15Rik	AV134044		175032	Il12b	AA267353		151823	Pla2g1b	AV085478		178694	Dnmt1	BG065257
166831	P4ha2	AV030158		618767	Hnrpa0	AA273932		171479	Mfge8	AA050002		160454	D14Ertd500e	AV103446
172828				185683		BG071668		181484	Pde8a	BG067778		172431	4930542G03Rik	AI841335
166827	2700089E24Rik	AV030038		154217		AV043765		157904	Sparc	AV170828		177561	Thrap3	BG064236
165454		AV017162		163141	Mapre1	AV010633		152694	Krt1-19	AV088545		168383	Rnaseh2a	AV134082
185761	Lgals9	BG071739		182063	1500010M16Rik	AU022568		169810	Vim	AV113424		168108	Sf3b2	AV133804
168551	1700020M16Rik	AV140304		169768	Minpp1	AV156635		154763	Vamp8	AV053401		168481	Hspd1	AV140236
161404	Gpm6b	AV033394		181564	Pros1	BG067852		190543	Vti1b	BG075842		161316	Hrmt1l2	AV033259
159276		AV088107		155361	Gkap1	AV057793		189246	Ctsd	BG074760		171156	Pcna	AI327110
151702	Smpd1	AV085132		168470	Txn1	AV140195		169090	Plcb3	AV300378		152212		AV067941
166536	Rps6kc1	AV028765		177316		AW542384		178645	1500002I11Rik	BG065209		164438	Tufm	AV082036
187447	Fbln2	BG073227		167793	1500026D16Rik	AV109512		152693	Ccnd2	AV087918		174140
155175	1810064L21Rik	AV056585		167642	Ndufb8	AV087994		162712	1100001I19Rik	AV006490		160001	Ddx39	AV094835
161460		AV033648		181118	Ppp1r14b	BG067423		170631		AV147570		172312	Snrpb	AI840565
162768	Lama4	AV007026		178322	6820428D13	BG064903		155111	Ninj1	AV056092		168291	Mtx1	AV134095
619490	Nkx2-5	AA530575		153996		AV043406		160337	Cav1	AV103051		172993
181955	Capn7	BG068214		177384	Elovl6	BG064089		190309	Tgif	BG075666		168590	Fh1	AV140552
163377	Ikbkg	AV012628		162845	1110007H17Rik	AV007991		159332	Rabac1	AV088381		179147	Fkbp4	BG065656
164833	1810031K17Rik	AV084230		181677	Snrpb2	BG067954		186277	BC021790	BG072210		160349	0610010E21Rik	AV103116
160055	Loxl1	AV094998		190570	Hprt1	BG075862		183913	D6Wsu163e	BG069989		158057	Srrm2	AV171757
157995		AV171543		170968	Gpiap1	AA163184		161237	Dtr	AV032861		168207		AV133992
188901	Tde1	BG074452		152324	Rps27l	AV068649		173698				183784		BG070038
187733	Aldh3a2	BG073489		151904	D11Bwg0414e	AV085826		160548		AV103912		154395	Pole3	AV049932
162829		AV007929		161299		AV033253		174749	Tyro3	AI155344		174010
170828	Rcn1	AA016913		187988	2310003F16Rik	BG073768		162812	Rhbdf1	AV007417		160280		AV095166
619996	Mmp16	AW701844		188921	Khdrbs1	BG074472		162640	Ndfip2	AV004846		163462	Ilf2	AV013517
165737	D6Wsu163e	AV021358		154826	Txn1	AV053650		152632		AV084329		178340	Ilf3	BG064919
188973	Npnt	BG074516		171310	Uqcrfs1	AA140080		187381	Hsd17b4	BG073167		169051		AV174659
169400		BB017079		189655	1810023B24Rik	BG075091		162282	1110038M16Rik	AV040331		183296	Tcof1	BG069403
154820	Dcxr	AV053696		174615	Lef1	AA119479		163985		AV074050		168945		AV145094
151418	Zfp503	AV089816		187327	Snrpg	BG073131		167093	Actc1	AV006189		160202	Rpa2	AV095203
166309		AV025608		157374		AV114144		183800	9430070O13Rik	BG070052		159736	Ebpl	AV094562
187208	Trio	BG073021		176490	Mycbp	AA409125		180506	1700110N18Rik	BG066866		168248	Cdc45l	AV133910
180479	Rps6kc1	BG066844		187117	Snrpd1	BG072941		151811	Ovca2	AV085413		190393	Sfrs10	BG075725
169373	Coro1b	AV247699		155234	Txnl1	AV056794		180031	Tollip	C79165		169951		AV043943
174344	Gm2a	AA919242		190810	Uqcr	AW558029		183595	Hsd17b4	BG069782		173915
160884		AV031258		188403	Hnrpa3	BG074041		170056	Dnaja1	AV041579		167527		AV087736
165756	Slc35a1	AV021713		164714	5530600A18Rik	AV083599		174142				168955	Gjb3	AV146670
185312	Vldlr	BG071366		187435	2410016F19Rik	BG073215		166974		AV006038		159864	Actn4	AV094740
169875	Irf3	AV162240		168729	5730494M16Rik	AV149887		151696	Mvp	AV085052		160062	Cdca1	AV095019
158064		AV171934		157451	Tsn	AV114441		184490	Cav1	BG070627		170729		AV046531
160110		AV094885		176062		BG063058		186824	Prnp	BG072683		189417	Timeless	BG074901
182061	Ddb2	BG068313		154593	Eif1ay	AV051524		187861	Copg2	BG073594		172066	Ard1	AI841645
164180	Nt5e	AV077865		184176	Nsep1	BG070325		618889	H2-D1	X00246		159661	Pold2	AV093677
178321	Stk3	BG064902		190961	Dazap1	BG076200		166934	AA415817	AV005834		170347	Aes	AV111364
168239	Grn	AV134035		183378	2410016F19Rik	BG069573		166960	Fabp3	AV006024		154983	Set	AV054888
162732		AV006889		185734	Acin1	BG071714		164670	Itgb1bp1	AV083557		170625	Dnmt1	AV144311
166916	Sara1	AV005779		185695	D19Ertd678e	BG071679		159517	Slpi	AV088759		152599		AV083277
188761	Arsa	BG074336		177707	2410002M20Rik	BG064366		159577	Cd63	AV093530		178137	Hspd1	AW536151
188549	A430107J06Rik	BG074168		178981	D3Ertd300e	BG065515		619076				178310	Rnaseh2a	BG064892
186258	Naglu	BG072192		187078	Ctbp2	BG072903		167796		AV109643		176157	Hnrpdl	BG062969
177644	Acox1	BG064308		186178	Hnrpk	BG072120		151630	Mpn	AV084759		160000		AV094824
180152	Pttg1ip	BG066621		188934		BG074483		165094				169125	Mcm3	AV310994
154502		AV050775		163110		AV010357		169869		AV141709		188644	C86302	BG074247
178968	Itgb5	BG065503		189278	D2Ertd485e	BG074790		172379	Rps6ka2	AI841242		170419	Rangap1	AV142511
170039	Cct5	AV039998		186553	Pop4	BG072470		162377	Arhgdib	AV001134		160193	2410015N17Rik	AV095186
619317				162200	2410017P09Rik	AV040070		155158		AV056245		152733
166733	AI844915	AV029703		186098	Gpiap1	BG072052		169829		AV140955		184552		BG070688
181265	Acpl2	BG067566		191120		BI076857		151800	2310002J15Rik	AV085439		162153	E130303B06Rik	AV039667
163327	Col6a3	AV012366		162856	Hnrpk	AV008236		160894	BC003277	AV031348		162444	Mcm7	AV002146
157771	Sdbcag84	AV162211		188754	Kctd1	AW553000		185412	AB023957	BG071439		164808	1300010K09Rik	AV084074
190582	2810442O16Rik	BG075873		165166	Pkig	AV086352		172115	Rab2	AI839761		155321		AV057609
155920	Myd116	AV061327		177231	Tsn	BG063954		166851	Tprt	AV030125		171352	Rfc5	AA142505
163765	1200013A08Rik	AV016125		187598	Hnrpa0	BG073366		172043	A730024A03Rik	AI838773		159810	Dnclc1	AV094452
619135				178716	Hnrpm	BG065277		160374	Actr10	AV103291		156120		AV073399
164610		AV083487		168992	Fmr1	AV154744		155316		AV057504		167994	1200009K13Rik	AV123053
167140	Pex11b	AV006230		176860	Tebp	BG063658		185931	Fabp3	BG071897		168627	Ube2i	AV140462
166094	B230106I24Rik	AV024436		170958	Got2	AA170483		161146		AV032540		169816	Emb	AV095387
165061	Tcn2	AV085941		167555	Cox7b	AV087666		165653	C030004A17Rik	AV019942		167920	Eef1d	AV111466
619485	Rb1	AA153756		159528	1110002E23Rik	AV093402		165604	Rhob	AV018960		169498	Sod1	AV002099
184354	AA960436	BG070496		160301		AV095137		168161		AV133847		160567	Pa2g4	AV103840
189325	AW146154	BG074823		179787	Ralbp1	C78507		183775	Psmd8	BG070030		160173	Impdh2	AV095201
190866	Myo1b	BG076112		186708	Exosc3	BG072576		154302	Sdf4	AV048780		176357	Ssrp1	BG063233
618776	Ctsd	X52886		162418	Atp5g3	AV001962		165684		AV020344		178654	Smarce1	BG065218
166307	Zfp608	AV025573		187451		BG073230		155132	Klhl7	AV056273		180027	Smarcc1	BG066429
182036	Evi5	BG068290		177474		AW543654		157667		AV141422		152279		AV066776
154319	Agtrap	AV049104		157790	Msn	AV162329		168196	Tceal8	AV133990		183567	Fkbp4	BG069755
187804	Rasa3	BG073546		181915		BG068175		183380	4933433P14Rik	BG069575		167582	Uap1l1	AV087886
187983	D430028G21Rik	AW550913		176407	AA408650	BG063276		184523	4933405A16Rik	BG070659		152638	Fip1l1	AV071480
172085	Spg20	AI840044		186661	BC019575	AW546054		163601	1110056N09Rik	AV014892		187263		BG073067
178152	4930471M23Rik	BG064744		189063	1110061O04Rik	AW553730		172451	Syt11	AI841363		157828	4933434L15Rik	AV162301
164357	C630002M10Rik	AV078553		181916		BG068176		169078		AV297168		160178	Ccne1	AV095081
154792	Tcte1l	AV053447		168779	4930438O05Rik	AV150025		178057	Ctla2a	BG064656		168885
157912	Cdh11	AV170815		178063	Ppp4r1	BG064662		183217	Rgnef	BG069493		162259	BC055915	AV040252
172034	Maoa	AI838757		163057	Arl6ip6	AV009950		164550		AV083241		178514		BG065081
181423	Spfh2	BG067720		159783	Mtmr7	AV094609		174568	Plat	AA426892		160381	1200009K13Rik	AV103242
619525	Smad6	AA451501		619139				181418	Zfp294	C87237		168927	Fen1	AV143343
165899		AV023439		190119	Casc3	AW556296		164579	Egln1	AV083138		173483
155033	Fgfr1op2	AV055463		189906	D13Wsu64e	BG075314		183791	Mylk	BG070044		168745	Pgls	AV149870
151419	Cpt1a	AV089645		171295	Psma1	AA105196		171993	Srp14	AI838971		157077		AV112750
183731	D14Ertd436e	BG069913		179019	Rbpms2	BG065543		188432	Cd164	BG074067		163705	Ppil1	AV015645
172460	Mcoln1	AI841374		178241		BG064827		178834	Klhl7	BG065384		177511		AW543756
165202		AV086520		164288	Rps27l	AV078232		165606		AV018850		157394		AV114236
165740		AV021431		174996	Jak2	AA153109		152644	2410001H17Rik	AV085104		187543	Ard1	BG073313
165357	BC003266	AV086954		188407	Sod1	BG074045		163889		AV073692		178212	Rangap1	BG064801
160388		AV103319		163304		AV012077		178963	Atp6v0e	BG065498		167730	2410016F01Rik	AV109297
165878	Rbm18	AV023202		152107				160141	Fabp3	AV095036		166646		AV028917
189669	Ecm1	BG075104		153071		AV108710		165384	Ube2q	AV016801		619797	Ppp1r14b	NM_008889
180780	Dpp7	BG067113		185218	Lap3	BG071281		164799	Tde2	AV083974		157202	Brd3	AV113547
157821	Dpysl3	AV162270		185348	AK122209	BG071383		155763		AV060165		187945		BG073739
165965	B430320C24Rik	AV024028		176412	D1Bwg0212e	BG063281		161741	B2m	AV037118		169464	Sod2	AV000846
171342	Impa1	AA152733		151370	Hnrpa3	AV089298		170103	Arhgdig	AV049028		155365	Dleu2	AV057632
153797	1700025G04Rik	AV042959		152263	Rps27l	AV066245		174490	Gba	W33396		171017	Slc25a5	AA140461
165180	Entpd4	AV086322		176115	Spr	BG063098		174587	Ascl1	W36071		157127		AV112990
182605	Rasa2	BG068828		177632	Tagln2	BG064297		168696	Cst3	AV149987		155328	Mrpl2	AV057600
189564	Akap11	BG075014		177068		BG063730		160251	Atp6v1e1	AV095133		153129	Mre11a	AV040476
619921	Smad2	BG243406		181400	Tubb3	BG067698		160692	Itm2b	AV104519		157971
167122		AV006212		177854	Akt1	BG064484		162707	Col1a2	AV006421		153453	Snrp70	AV041654
187131	A530047J11Rik	BG072954		152425	Mapk8	AV070390		173721				153041		AV108556
168904	D230010M03Rik	AV137009		171025		AA154597		152566		AV070719		185852	Bcl2l10	BG071824
154918	1810043G02Rik	AV054524		174519	Lef1	AA119479		180500	Atp6ap1	C80679		159637	D11Ertd333e	AV093674
178643	9030221M09Rik	BG065207		174539	F2rl1	AA198185		152424		AV071255		151640	Pa2g4	AV085074
188809	D1Ertd251e	BG074378		188907	Dhcr24	BG074458		160582	Leprot	AV103984		167783		AV109614
183132	Ches1	BG069409		177317	2310061A22Rik	BG064026		157365	5031400M07Rik	AV114192		154469	1810014B01Rik	AV050505
153715	Rusc2	AV042520		178169	Cbx3	BG064760		161502		AV034168		167965		AV111462
164887		AV084311		171631	Ranbp10	AA199386		155151	Mgst3	AV056432		157658		AV141370
189118	Thrap2	BG074645		174033				157767	Laptm4a	AV162343		180214	Csda	BG066680
163097	Col4a2	AV010312		178147	Ccar1	BG064739		163408	Fcer1g	AV012906		177610	Nap1l1	BG064278
159381	2310038H17Rik	AV088520		159664	Cxcl7	AV093678		188902	Lamp2	BG074453		159887		AV094703
160693	2700078K21Rik	AV104318		159969	Tipin	AV094782		155062		AV055653		170406		AV130548
170623		AV145648		180280		BG066574		164681		AV083716		160304	Bcap37	AV095261
170083		AV042683		181787	Top1	BG068053		164847	Insig2	AV084121		190753	1110006I15Rik	BG076020
168190		AV133901		159934	Cxxc1	AV094749		171786	Asb8	AI836071		177988	Cct7	BG064595
157497		AV134890		187526	Fkbp3	BG073301		160618	Fabp3	AV104116		183859	Pabpc4	BG069939
161664	D4Ertd89e	AV036151		174993	Mfng	AA116377		187829	App	BG073564		155001	D4Wsu114e	AV055263
169546				176679	Dhx36	BI076508		618867				168051	H2-Bf	AV133629
187505	Pycr1	BG073280		164913	2310003F16Rik	AV084589		161643		AV035765		178513		BG065080
167944		AV111492		159230	Rnf12	AV088120		165496	5031439A09Rik	AV017390		188590	1200009K13Rik	BG074203
159242		AV088036		167939		AV111596		161457	Itm2b	AV033691		178377		BG064951
170093	Siah2	AV048302		177111		BG063767		153424		AV041783		161678	Npm1	AV036516
163073	BC039632	AV010028		169966		AV070603		155628	Wbp5	AV059394		154985	Chchd3	AV055065
169776		AV113595		185122		BG071209		175274	Prkcd	BE448170		170688		AV167322
159306		AV088401		189696	Cetn2	BG075128		161754	Isg20	AV037322		163596	Pnn	AV014857
161451	Extl2	AV033591		177784	Itgb1	AW544628		159281	Mgst3	AV088029		179480	Srrm1	BG065947
186681	Col4a1	BG072558		188034		AW551190		169222	Col4a1	AV006151		177633		AW544184
170287	Pola1	AV095001		159994	1500032L24Rik	AV094821		163952				619487	Ccnf	AA240462
172930				175017	Stat6	AA210400		169809	Lamr1	AV095354		163571	Ris2	AV014543
172510	Txndc4	AI847876		188274		BG073926		172354		AI840657		152213		AV066068
163702		AV015561		154752	Sf3b5	AV053166		164667	Npc2	AV083728		169602	Cirbp	AV133872
184466	Ddhd1	BG070605		187613	Acat2	BG073378		155986		AV061490		152598		AV083069
164896	Tmed3	AV084315		160609	Hprt1	AV104126		173015				170219	Synj2	AV083725
186131	Igfbp4	BG072077		160035		AV094941		154932		AV054667		191123	Mthfd2	BG076333
168838	Pld3	AV105185		162778		AV006956		163335	Trip12	AV012484		167681	Ncl	AV109323
171164	Col4a6	AI327133		155156	Psma6	AV056385		185471	2310032D16Rik	BG071492		178136		BG064729
164444	Stx7	AV082000		163547	Srf	AV014460		190707	Itm2b	BG075985		168599	Cct3	AV140536
165940		AV023734		164074		AV074596		161581	Ctla2a	AV035023		157314
164332	Osbpl2	AV078402		176548	Pdap1	BG063386		152620		AV085108		157332
161418	Atp6v0a1	AV033672		178570	1110014N23Rik	BG065135		168154	Ssr4	AV133727		158007		AV171546
185216	Vldlr	BG071280		185310		BG071365		151320	Fabp3	AV089019		168299	Ftsj3	AV134135
171060	Pygm	AI324008		180250	Ube2l3	BG066549		161775	Klhl7	AV037280		161368	2500003M10Rik	AV033503
162209		AV039994		178552	Eno1	BG065117		155651		AV059610		157553	Pnn	AV135835
166539		AV028621		168883	Txn1	AV123561		166782	Ctsb	AV029852		152146		AV064193
177660	Pld1	BG064323		163385	6230403H02Rik	AV012892		165270	6720456B07Rik	AV086681		159908	Rps5	AV094804
176896	Phldb2	BG063684		173049				173847				173988
165827		AV022731		178243	Hspca	BG064829		189275	Cd9	BG074787		165828	Srrm1	AV022716
190181	Pbxip1	AW556431		180623	Usp3	C81187		186250	Fbxl3	BG072184		179947	Usp1	BG066359
619700	Angpt2	BG176309		188024	Pkig	BG073627		171693	1110003E01Rik	AA219953		157881	Nvl	AV162456
165964	5033406L14Rik	AV024096		160305	Cox5a	AV095075		170194	Nbl1	AV078033		169145		AV220930
172708				168629	2310003F16Rik	AV140423		172696				159972		AV094666
177216	Tm9sf2	BG063940		155458	1200015F23Rik	AV058184		618878	Ppard	U10375		169049	Ank	AV173541
163516	Col6a1	AV013988		185259	Nr2f1	BG071317		164057	1200006O19Rik	AV074439		178135		BG064728
188425	9530068E07Rik	BG074060		191224		AW559119		151198	6330407G11Rik	AV081309		168388	Dnajc8	AV134236
175575		AW319721		171761	Rab3b	AI835990		178667	Robo1	BG065230		170280	6330412F12Rik	AV094693
165845	Osr2	AV022713		180260	Acadl	BG066557		162978		AV009339		190804	Lyar	BG076061
186794	2810429O05Rik	BG072654		180129		BG066601		163102	Itm2b	AV010401		169518	Pa2g4	AV003385
179292	4632428N05Rik	C76920		176105	2810417H13Rik	BG063091		189512	Fhl1	BG074978		167183	Csk	AV006282
151582	Postn	AV084876		159845	Gldc	AV094587		171654	Ikbkg	AA198384		172668
166211		AV025050		171365	Metap2	AA138570		169800	Ercc3	AV093303		189027	Gmps	BG074564
166938	Cutl1	AV005842		152260	Rps27l	AV066056		189629	Epb4.1l2	BG075070		156052	U2af1	AV072075
167156	1810009B06Rik	AV006233		160108	Mrpl11	AV095004		185804	AU045404	BG071776		168189	Bxdc1	AV133779
180909	1200013F24Rik	BG067236		176373	Kcnk2	BG063248		160878	Itm2b	AV031166		166675	Strap	AV029253
175210	Camk2d	AA462389		182113	Arid1a	BG068360		155739		AV060145		184873	Tfrc	BG070981
187698	AW549877	BG073457		189948		AW555902		189986	Sorl1	BG075389		155208	Sertad3	AV056662
172478	Zfp523	AI847830		180245	Acadl	C79809		185860	D7Ertd128e	BG071831		170691	Npm1	AV036516
190027	Mef2d	BG075424		186705	Snrpe	BG072573		188792	D930036F22Rik	BG074361		159251		AV088090
157020	Uckl1	AV095442		189461	C330027G06Rik	BG074935		167303	Btg1	AV087023		166176	Rbm19	AV024937
169678		AV076916		168112	Ube2l3	AV133722		165376		AV016679		168841		AV093149
169730	Idh1	AV090383		155606	Txnrd1	AV059272		152441	Golph3l	AV070839		190737	Rad50	BG076008
160768	F3	AV030570		170078	Cyp17a1	AV042908		172283	Gnas	AI841014		173471
185137	Atp11a	BG071221		163734	Prkar2a	AV015681		161263	Atp1b1	AV033187		153072		AV109692
155871	1810009B06Rik	AV061272		155573	1810057B09Rik	AV059065		176592	Sertad2	BG063425		174321	Smad3	AA672862
167976		AV111580		162843	Cbx1	AV007919		187346	Atp1b3	BG073136		169762		AV092823
168836	Cox7a2l	AV103166		177837		AW544782		619548	Edg1	BE911051		160199	Fgf17	AV095129
152806	Uros	AV090364		187904		BI076659		184013	Ankrd15	BG070167		155348	2810452K22Rik	AV057787
160827		AV030677		152403		AV069834		169220	Pln	AV006116		164830	Lyar	AV084171
164490		AV082283		190598	D11Ertd603e	BG075888		178350	Aga	BG064929		160338	3110006P09Rik	AV103087
171270	Tcf3	AA015280		163568	Hnrpa0	AV014526		154719	AI413582	AV052959		155994	Nup35	AV061492
163718	Capn6	AV015724		177849	Nxf1	BG064479		152468	2410011O22Rik	AV070370		151227		AV081661
166822	Dmtf1	AV030267		172191	Txnl1	AI837780		165754	Sfrp2	AV021712		159935	Tpm3	AV094779
169594	Reps1	AV133836		179001	Cycs	BG065532		161889	Ly6a	AV038265		178231	Pa2g4	BG064819
155574	Inpp5b	AV059192		185717	Rad23b	BG071699		174544	Cdh2	AA245769		178355	Ncl	BG064932
160700	Ctsz	AV104403		188485	Atp5c1	BG074111		152534	Vkorc1	AV070326		165198	Pa2g4	AV086344
167444		AV087499		177246	Mrpl32	BG063966		174645	Lamp1	AA239333		169655	Myo1b	AV074897
188101	BC023151	BG073780		168013	Afp	AV123165		178400	1200003O06Rik	BG064973		152951		AV105698
168182	Olfml3	AV133755		185157	Ppp4c	BG071232		165291		AV086736		177488	Ncl	BG064177
619415		NM_008896		189930		AW555822		157898	3200001F09Rik	AV170777		185722		BG071704
164723	3230401D17Rik	AV083872		161714		AV036857		165931	Rab18	AV023790		619378
162432	Sybl1	AV002221		161534	Hmgcr	AV034519		190577	Hebp1	BG075868		159869	Mrpl1	AV094787
160830		AV030939		184201	B430306D02Rik	BG070349		186463	Crip2	BG072386		174167
151784	Smarca2	AV085419		176711		AW538230		164433	Wbp5	AV081979		169895		AV039127
166993	Hspb7	AV006011		176709	Pole4	BG063529		169219	Cst3	AV006203		172285		AI841020
178106	Ppm1b	BG064691		189934	Ireb2	BG075340		165322		AV086861		165265	Klhdc2	AV086697
169556				185422	Gtf3c5	BG071448		177357	Klf4	BG064062		160127	4930488B04Rik	AV094948
188617	Tex264	BG074225		176998	Apg7l	AW539206		168794	Atp6v1g1	AV150030		168050	Hnrpc	AV133676
167171	Atp5a1	AV006298		188721	Vcp	AW552886		182387	Laptm4a	BG068617		154771	Nap1l1	AV053221
187511	Alcam	BG073286		187811	Lsm8	BG073551		172720				151453	Eif4b	AV089939
184256	Cnnm2	BG070401		155213	Hdgf	AV056783		154723	Prdx5	AV052763		170610		AV130661
163823	Dnaic1	AV016613		152071				159656		AV093704		170410		AV132264
171309	Gstz1	AA139820		151951	Psmd12	AV028962		171118	Loxl1	AA098349		167748		AV109439
162043	2700075B01Rik	AV039413		163941				178686	Ppic	BG065249		169197		AV254466
178891	Prkcsh	BG065431		171658	Myh10	AA216997		154039		AV043502		151470		AV089873
159666		AV093761		172801				152302	2010110P09Rik	AV066751		160307	Ccnb1	AV095124
190665	Fcgrt	BG075948		169598	Nasp	AV133968		167830		AV111423		157071	Cenpa	AV112716
169853	Pdcd4	AV114712		178553	Eno1	BG065118		161988	0910001L09Rik	AV039207		168702	C230062I16Rik	AV149988
154279	Naga	AV048612		165836	Tesk2	AV022680		188182	Wbp5	BG073849		153044		AV108301
163617		AV014884		188115	H3f3b	AW551507		174979	Angpt2	AA020573		179429	Top2a	BG065905
170044	Rdx	AV040247		175438	F3	AA879919		174640	Cdh2	AA245769		170478		AV156366
167608	BC004004	AV087882		178752	Fem1b	BG065308		170918	Rnf19	AA145819		153047		AV109610
187287	P4ha1	AW548258		179096	Eif2b5	BG065607		187751	Serf2	BG073503		168356		AV134165
160583	Aldh3a2	AV104088		189388	Fkbp1a	BG074872		182607	Unc50	BG068830		167942		AV111452
157280	Spna2	AV114008		176633	2610101N10Rik	BG063465		152385	2410001H17Rik	AV068218		168441	Birc5	AV140165
166028	Ap3m2	AV024138		178814	Nme1	BG065367		178313	Srp14	BG064895		169071		AV296071
189137	Ptprs	BG074663		160164	Psma4	AV095052		187076	Camk1	BG072901		176831	H2afz	BG063630
189346	Slc9a1	BG074837		188473	Hdgf	BG074102		186045	Rabac1	BG072002		167928		AV111515
170917	Glb1	AA154019		157205	Magoh	AV113541		172378	Glb1	AI841241		162278		AV040301
153104	Ptgs1	AV040586		187633	C130032J12Rik	BG073396		191206		BG076396		159727		AV093777
169790	Ywhae	AV113054		184898	Prkar2b	BG071003		160441	2410001H17Rik	AV103435		168842	Hmgb3	AV109089
187828		BG073563		190571	Polr2d	BG075863		152301		AV067725		179238		BG065740
152625	9030221M09Rik	AV083921		178125		AW545825		169722	Pdgfd	AV090099		161311		AV033141
191144	1700020I14Rik	BG076352		188364	Vil2	BG074004		159507		AV088592		157248	Mad2l1	AV113692
164884	Fmod	AV084349		184407	Chka	BG070547		163485	Mtcp1	AV013645		169270	Brca2	AV302108
164170	Pqlc1	AV074804		163281	Cetn2	AV011947		185142	Il17rb	AU040393		178600	Tmpo	BG065165
153319	Lrrc28	AV041334		173048				152704		AV089473		159902		AV094817
169184		AV228335		163993	Pgam1	AV074144		172903				189267	Hnrpu	BG074779
619915	Smad2	BG243406		172254	Tuba6	AI840757		619932	Myb	BE332340		176720		AW538269
161852	Dscr3	AV037889		181807	Kpna4	BG068073		152934	Slc43a3	AV105966		159957	Polr2e	AV094752
154638	Tnip2	AV051979		157509	C330027G06Rik	AV134965		190021	Fkbp9	BG075418		170184	Cart	AV073829
169876		AV171584		167309		AV087062		151448	Prdx5	AV090015		153382	Dncl2b	AV041563
170479		AV140847		175340	Il10	AA607494		152325	Pim1	AV068825		151663	Mrpl47	AV085065
173962				164810	2310005N03Rik	AV084243		152013		AV062365		619544	Birc5	BG095240
190419	Mllt3	BG075744		180513	Kras2	BG066872		151753		AV085253		167104	Atp5b	AV006191
188967	Col1a2	BG074512		172838				189002	Scotin	BG074542		178347	Mki67	BG064926
160613		AV103941		176450	Irak1	BG063311		152297		AV067123		162499	LOC14433	AV003029
164321	1810020C19Rik	AV078373		177258	1700009P03Rik	BG063976		178320	Actr10	BG064901		168360	Cdc2a	AV134127
186358	Sh3kbp1	BG072286		190865	Chchd3	BG076111		619926	Myb	BE332340		190383	Rbbp4	BG075717
161459	Hist3h2ba	AV033784		177886	1110055N21Rik	BG064511		169232		AV005775		163225	Trim37	AV011377
165677		AV020321		163812		AV016362		180452	5730508B09Rik	BG066822		168830		AV083277
186525	Zfp364	BG072444		172419	Comtd1	AI841315		186302	1810073G14Rik	BG072235		169203	Ect2	AV253916
166093	Nid1	AV024525		154005		AV043519		174549	Lamp1	AA239333		168869
171800	Csad	AI838262		178556	Cpsf5	BG065121		162335	Itgb1bp1	AV000874		160730	2600017H08Rik	AV104495
160808	Atp1b3	AV030827		178926		AW537634		151689	Hbld1	AV085049		169866	H2-Q7	AV141673
185556	Birc3	BG071562		155482	2810417H13Rik	AV058352		169456	Sdf2	AV001050		168985	Top2a	AV154117
159524	Capg	AV088784		177480		AW543670		155418	BC031181	AV057905		168940		AV145282
190398	Dnajb9	BG075729		180433	Tnpo3	BG066805		163071	Mgst3	AV010121		155336		AV057686
176476	Vldlr	BG063333		619467	Casp1	AA672522		157062	2610014I16Rik	AV112669		157150	Prim1	AV113083
179858	Snx2	BG066284		172823				165501	9130005N14Rik	AV017713		168871	Ryk	AV120750
180979	Gdap1	C85845		189239	Eif1ay	BG074753		165718	Slmap	AV021047		156061	Ahcy	AV072219
165474	Fbxl17	AV017252		176430	Sema3e	BG063295		185647	1810031K17Rik	BG071639		176163	1110002B05Rik	BG062974
159807	Rps8	AV094598		191139	Gata4	BG076347		164232	Serf2	AV078095		177989	Smc2l1	BG064596
184242	Mdfid	BG070388		184628	Lamc1	BG070757		162993	Slc10a1	AV009608		161563		AV034773
167288	Nupr1	AV087068		159743	Chchd5	AV094501		152132		AV065791		168227	Hnrpa1	AV133972
165455		AV017087		178698	2810407C02Rik	BG065261		165507	Serf2	AV017679		152736	2310042E22Rik	AV089046
183536	Pld3	BG069727		186632	A230103N10Rik	BG072520		187063		BG072891		157529	Pcna	AV134997
165708	1110007A06Rik	AV020794		186357	Gnaq	BG072285		189036	Tcta	BG074572		153046	Hmgb3	AV109089
164110	Stx7	AV074539		176434		AA408840		170569	Kitl	AV086586		168965		AV149827
161478	Cdc42ep4	AV033754		154066	Hnrpl	AV043587		187015	Nid2	AW547149		189740	Ahcy	BG075171
152752	Ostm1	AV091707		180092	Thoc1	BG066490		165988	BC003324	AV024078		170629		AV146139
176366		BG063241		180302	Tpr	BG066593		157083	Sat2	AV112797		169274	Mcm5	AV305351
178651	Tef	BG065215		157855	4933402J24Rik	AV162322		188555	D6Wsu176e	BG074174		190912	Mtx1	BG076156
187444	Ube2q	BG073224		178052	Igf2bp1	BG064653		175545	Hoxa10	AI648222		155303		AV057314
153630	Ndufa3	AV042439		178318	Psma7	BG064899		175007	Cdkn1a	AA184368		177556	Ccni	BG064232
167477	2310005P05Rik	AV087465		165296	Tomm22	AV086778		178580	Myd116	BG065145		169147	Tnfrsf11b	BB568533
169787	Bsg	AV112182		157979	3300001G02Rik	AV171590		168423	Klhl7	AV140117		170378	Impdh2	AV115610
169006	Wfs1	AV162894		185359		BI076431		153386	5133400G04Rik	AV041591		188469		BG074098
157555	Dscr3	AV135750		153160	4933415F23Rik	AV040646		154670	Ap3s1	AV052385		151541	Impdh2	AV084630
178796	Glrx1	BG065350		159492	Cox5b	AV088644		155917		AV061240		153022	Idh3b	AV109376
179449	4930527D15Rik	BG065922		177230	E130012A19Rik	BG063953		169838	Sgce	AV135859		169944	Map3k12	AV043436
164792		AV083851		187536	Banf1	BG073309		155668		AV059676		178648	Pold2	BG065212
169835		AV141119		165164	Bok	AV086475		170659		AV153101		169045	Hcfc1	AV170557
179395	Luc7l2	BG065876		160469		AV103566		161649	Sybl1	AV036319		161066		AV032264
161763	Degs1	AV037185		185005		BG071106		187770	Cadps2	BG073519		178453	Ranbp5	BG065022
173297				177716	Phactr1	BG064375		160130		AV094992		155354		AV057645
160369	5730593F17Rik	AV103254		174016				151994	Med19	AV061720		159538		AV093420
171840	Napa	AI838341		177641		BG064305		151758	Naglu	AV085269		160667	Paics	AV104209
167456		AV087555		159670	C130092D22Rik	AV093780		178757	Atp6v1e1	BG065313		174004
163252	4933430F16Rik	AV011803		184750	Zdhhc3	BG070950		162974	Foxq1	AV009267		177297	Ahcy	BG064010
162868	2810002D13Rik	AV008231		183463	E430034L04Rik	BG069656		168652	Cox7a2l	AV140511		178923	4930438O05Rik	BG065461
154860		AV053875		152847		AV104972		168878	Amacr	AV120110		173097
175490	Cacna1g	AA386626		176394		BG063267		183961	4833421E05Rik	BG070119		177846	Syncrip	BG064476
166943	2010315L10Rik	AV006003		188437	Hdgf	BG074071		167427	Pink1	AV087434		177464	Orc2l	BG064160
184645	Cbfa2t2h	BG070774		189300	C3	BG074806		172526	Trim24	AI847505		184060	D330037H05Rik	BG070213
152185	2010106G01Rik	AV066194		152413		AV069826		185726	Slc6a8	BG071707		157001		AV095391
188162	Scmh1	BG073830		151920		AV085806		152291		AV067790		169362	Pgk1	AV294875
165027	Ubtd1	AV085888		185153	1300007B12Rik	BG071231		155323	Atp6v1d	AV057616		160977		AV031835
186809	Spata13	BG072668		185313		AU040926		165301	Cryab	AV086857		160008	Emd	AV094938
178181		BG064771		187707	Mogat2	BG073465		170618	Maf	BB567343		190952		BG076192
186887	Man2a1	BG072735		187156		BG072975		151995	Neto2	AV028738		163884	3110015C05Rik	AV073565
619727		M58633		177691		AW544349		189463	H2-D1	BG074937		162876		AV008399
619794	Ppib	M60456		189094	Hnrpl	BG074625		188326	Sin3b	BG073972		170922	Hadhsc	AA122758
189752	Ern1	BG075179		155532		AV058572		185377	Acadsb	BG071411		157466		AV114669
188562	Mir	BG074181		156962		AV065564		166987	Irx4	AV006035		170275	Adh5	AV094792
187014	Phldb1	AW547148		171308	Smarcb1	AA139681		165327	Gpld1	AV086924		168212	Hnrpc	AV133953
168619		AV140471		179255	Pb1	BG065752		162665		AV005319		183488	Sulf2	BG069680
151625		AV084726		180146	Cstf3	BG066616		170910	Stxbp3	AA154846		162715	2700083E18Rik	AV006630
167932		AV111526		172459	Lxn	AI841373		187474	Itm2b	BG073252		162918		AV008798
157694		AV141640		157665		AV141420		152035	Cst3	AV030897		167595		AV087915
155464		AV058161		176196	Nol6	BG063005		157640		AV141372		167856		AV111442
172974				179444		C77408		165014	Adnp	AV085996		169491		AV002536
176622	Rnf13	BG063454		189103		AW553816		152457	B2m	AV069980		173749
158062	Agtrap	AV171817		180495	E030041M21Rik	BG066858		164477	2300002D11Rik	AV082045		163368	Anln	AV012581
170916	Hmx3	AA144096		183468	Cugbp1	BG069660		151809	1110030K22Rik	AV085338		168267		AV133914
154614	Oaz2	AV051747		187484	Igf2bp1	BG073262		152300		AV067573		161330	Atp5b	AV033315
186946	Atrn	BG072788		177233	Etf1	BG063956		159234	Ssr4	AV088058		166898	Atp5b	AV005780
175084	Cdkn1a	AA681082		175226	Camk2g	AA646044		179595	Mvp	BG066057		167554	Pb1	AV087790
172200	2410104I19Rik	AI837793		178551	Eno1	BG065116		170646	Ssr4	AV153856		184028	8430423A01Rik	BG070181
172637	Mast3	AI854104		177986	Lig4	BG064594		191024	Mgst3	BG076253		157184	Lig1	AV113445
164868	C1qtnf3	AV084286		177159	2410195B05Rik	BG063894		157534		AV135840		183144	Bub1b	BG069421
164558	Apg10l	AV083246		189391	5031439G07Rik	BG074875		189880	4833421E05Rik	BG075290		152996		AV107409
162212	Aptx	AV040057		172552	Hnrpr	AI847563		152411	Ndufab1	AV069536		152905	Zfp192	AV107543
186140	Cbfa2t1h	BG072085		178702	Cct3	BG065265		164753		AV083964		184616	Ilf3	BG070745
153680	Clk4	AV042530		174409	Cct2	BE333279		151265	Rabac1	AV088891		153051	Fbxo5	AV108355
164674	Mmp2	AV083696		152115		AV064356		156125	Tagln	AV073401		170964	Ccnb1	AA154813
161013	6530401D17Rik	AV031913		177234	Birc5	BG063957		164571	Fbxo7	AV083113		181021	Rnf26	BG067336
169819	Cyp4b1	AV114023		168659	Ndufb4	AV140530		166894	Hmgn3	AV030488		161976	Asf1b	AV039229
183050	Dnajc5	BG069253		154743	Aldh4a1	AV053052		153701	Ppp3ca	AV042648		166936		AV005835
169642	Snrpd1	AV063640		157733		AV141751		163453	A730024A03Rik	AV013448		167275		AV006369
171477	Slc6a9	AA049547		156027		AV061436		187689	Scp2	BG073449		171039	Cbx5	AA116883
169314	Ahr	AV229162		154366		AV049594		171110	Atp1a1	AA063844		157709		AV141788
167384		AV087293		171808	Tubb5	AI838284		186554		BG072471		177349	Ddx26	BG064055
175145	Pbx3	AI415655		169448		AV000569		174294	Fyn	AA549609		160219	Ris2	AV095219
172097	A230083H22Rik	AI839720		180697	Amot	BG067039		162472		AV002597		157273	Kntc2	AV113917
167541	Il18	AV087765		177796	Rod1	BG064438		174994	Ccl19	AA137292		154537	Parp1	AV051115
170253		AV087036		157259	Psmd11	AV113758		177484		BG064175		176780	Anp32e	BG063586
155915	Slc40a1	AV061070		167806	Blmh	AV109576		164996	Atp1b3	AV086076		154622	Sfrs10	AV052025
151403		AV089638		188451		AW552247		188657	Atp6v1h	BG074257		152335		AV069737
185601	Lman1	BG071597		179103	Fhl2	BG065614		161238	Hpcal1	AV032929		151542	Amy2	AV084614
153142		AV040642		160314	Prdx1	AV095139		167852	Myl9	AV111434		154850	Muted	AV053797
161635	2310036D22Rik	AV035971		154100	Tsn	AV043593		151401	Mef2b	AV089779		171018	Mcm4	AA139961
167503	Nupr1	AV087698		181774	Arih1	BG068041		190277		BI076796		178143	Prdx6	BG064735
172798				174504	Ap3s2	AA013561		162353		AV001099		189205	Mcm7	BG074721
161104		AV032299		187954	Zmynd11	BI076663		155248	Gjb1	AV057141		160123		AV095022
153820	Atp6v1c1	AV042904		188012	Pole4	BG073618		165129	Ppib	AV086173		157442	2610034E18Rik	AV114466
184500		BG070636		158052	Ewsr1	AV171801		165299	Ramp1	AV086876		167971		AV111598
163650		AV015250		164648	2510015F01Rik	AV083619		171735	Sepw1	AI838406		159923		AV094638
161776	H2-Q1	AV037365		185951	AU045404	AU045358		163806	1110065L07Rik	AV016481		174799	Il10ra	BE847062
161612	Snx2	AV035715		160666	Snrpa1	AV104159		176290	Nifun	BG063177		161786		AV037319
187611	2810405I11Rik	BG073376		165392	Igf2bp3	AV016911		182327	4732496O08Rik	BG068558		161027	Lbr	AV031965
164846	Atp9a	AV084064		185033		BG071132		185141	Il17rb	BG071224		172834
173552				164961	Dpm3	AV084455		187318	Plagl1	BG073111		167888	Gmps	AV111421
170474	2610036A22Rik	AV114664		181614	Cnih	BG067896		167987		AV111530		164188		AV077915
154352	Chkb	AV049459		178543	Ap1m2	BG065108		185786	Rab9	BG071759		152269	Por	AV066159
184580	Akap2	BG070714		164901		AV084361		172458	Ndrg4	AI841372		183281	Sfrs7	BG069388
170000	Ell	AV033562		177126	Csk	BG063779		154810	Mgll	AV053440		178804	Pkn2	BG065357
182408	Pcdh7	BG068636		175346	H2-DMb1	AA709560		152151		AV064965		157659	Syncrip	AV141413
151679		AV085019		171386	Cetn2	AA154689		164719	Tprt	AV083819		178417		BI076477
155596	1810057C19Rik	AV059090		176306	Bzrp	BG063202		152281		AV067337		187190		BG073003
153054	Scarb2	AV109078		172422	Mbp	AI841324		165395		AV016750		155818	Uqcrc2	AV060469
183302	Apg9l1	BG069497		183229	Mbd3	BG069338		619811		RW:295		154923	Uqcrc2	AV054658
161272	Fcgrt	AV033151		159921	Mcam	AV094637		155061		AV055813		166677	Acadl	AV029241
619131				189362		AW554528		190435	Sec22l2	BG075759		177358	Arid2	BG064063
165348	BC016188	AV086930		177590	0610010K14Rik	BG064261		190385		BG075719		176736	Hnrpc	BG063550
186167	Nupr1	BG072110		163947				185280	5730469M10Rik	BG071335		159788		AV094553
162928	Marveld1	AV008818		152250	Usmg5	AV066281		165941	2900042B11Rik	AV023772		168177	Hnrpm	AV133792
153875		AV043093		176173	9430016H08Rik	BG062984		174545	Il18	AA237736		178358	Blmh	AW536428
162698	Lgals7	AV006431		169713		AV089437		164925	Bet1l	AV084514		159285	Hadhb	AV088068
166129		AV024751		190587	Ndufb5	BG075878		170783	Lama2	AA097476		181885	Calmbp1	BG068146
169288	Qk	AV325162		168352	Ckap1	AV134181		163354	Lrrc16	AV012619		160507		AV103606
189958	9630015D15Rik	BG075363		151595	Ppp1r2	AV084816		172600	LOC381240	AI851058		186102	Cenpa	BG072056
164978	Jup	AV085871		187302		BG073099		187790	BC003498	BG073534		178215	Ube2c	BG064804
154061	2410022L05Rik	AV043662		168123	Polr2i	AV133866		178936	Bmpr1a	BG065473		168366		AV134166
168323		AV134073		174735	Pecam1	AA980714		187333	Sepm	BG073113		167759		AV109443
183576	Tpd52l2	BG069764		164948	Hgs	AV084390		163318	Vps29	AV012225		151277	Ccnb2	AV088868
161184	Ahcyl1	AV032620		171300	Hao3	AA116296		165409	Leprotl1	AV016881		190445	Cenpe	AW557070
187800	Rnf111	BG073542		165614	Ralbp1	AV019098		190586	1600019O04Rik	BG075877		159627		AV093596
186127	Wdr10	BG072073		154459	Ndufc2	AV050264		151677	Kpna4	AV084978		160710		AV104349
152025		AV031249		171181	BC021614	AA004018		161468		AV033576		169649		AV065112
189781	4933426M11Rik	BG075203		183431	Ndrg4	BG069624		161471	Degs1	AV033734		182076	Kif23	BG068324
619059								618706		U17162		153795		AV042920
186166		BG072109						186719	Degs1	BG072587		184723	Tacc3	BG070927
151859	9130227C08Rik	AV085647						170411	Timp1	AV142135		163272	Gpr109b	AV011779
167564	2810405F18Rik	AV087801						151887		AV085724		168213	Stmn1	AV133993
160821	B930062P21Rik	AV030797						171042	Adipor1	AI322958		165576	1190002F15Rik	AV018480
162389	Hexb	AV001565						155477	BC003331	AV058359		187162	Nusap1	BG072979
180110		BG066508						160078	Sparc	AV094848		182440	Kif23	BG068666
171214	Ctbp2	AA036337						185132	H2-D1	BG071219		157011		AV095398
151397		AV089538						619579	Egr1	AW209226		170429		AV074848
165581	Bglap1	AV018472						178270		BI076464		168391		AV134141
172672								162811	Itgav	AV007393		180101	Cdca3	BG066499
179870	Tmc6	BG066295						155585	Trappc2	AV059245		152964	Hnrpll	AV106949
187757	Snapap	BG073507						167788	Ctsl	AV109477		189578	Pttg1	BG075028
155396		AV058089						161530	Spp1	AV034324		162376		AV001185
181685	Map4k5	BG067961						152834	Epb4.1	AV091798		171140	Kif22	AI327056
154450		AV050301						174374	Sparc	AW988741		185952	Ccnb2	BG071915
170990	Arhgdib	AA072717						161692		AV036347		188896	1700011F14Rik	BG074448
190990	Cd200	BG076223						151817	1810020D17Rik	AV085534		164522	Pttg1	AV082457
619225								174758	Sparc	AW988741		185925	Rad21	BG071892
191044	2010005O13Rik	BG076271						153052	Prcp	AV108774		157469	2610036L11Rik	AV114753
155627	Mglap	AV059438						171170	Bmp1	AA000813		168195	3110057O12Rik	AV133981
152422		AV070805						155273	Capn7	AV057243		184061	Pttg1	BG070214
152023	Dpysl4	AV029608						174650	Pomc1	AA259766		185965		BG071927
165558	Slbp	AV018070						161778		AV037348		187240		BG073047
187231	Rxrb	BG073039						171075	Slpi	AI324399		619230
162883		AV008496						167364		AV087276		183763	Cenpa	BG070021
155016		AV055513						618890	B2m	X01838		163737		AV015991
169454		AV001243						161879		AV038244		171201	Mad2l1	AA033406
169778	Api5	AV112909						169331		AV271357		162204		AV040023
190425	Mapk8ip3	BG075749						188395	Fabp3	BG074033		187045	2510015F01Rik	AW547246
166857	AW060207	AV030166						172007	2310016C16Rik	AI838713		176333		BG063213
155182	Btk	AV056565						168600	0610025L06Rik	AV140554		185678	Cdca1	AU044112
619709	Serpine1	AW762928						619801		RW:285		188645	Kif22	BG074248
181224	2010209O12Rik	BG067525						619375				183356	2810406C15Rik	BG069551
169566	Taldo1	AV005380						186278	Tnfrsf19	BG072211		187579	2810406C15Rik	BG073347
157276		AV113918						169560	Fabp4	AV006394		188461	Bub1	BG074092
619598	Bcl2l2	BF540119						169091	Arnt	AV301429		170770	Kif4	AA060358
163922								168804	Gtl3	AV150034		182461	Cenpf	BG068687
154652	Cxcl12	AV052140						619407	Ccl17	AJ242587		185736	1600010M07Rik	BG071716
164729	Cybasc3	AV083855						170076	B4galt1	AV042892		189510	8430423A01Rik	BG074977
188877	Egfl5	BG074432						162989	2310022B05Rik	AV009507		153835	1700022C02Rik	AV043008
155965		AV061400						168846		AV104567		177261	Anln	BG063979
155465	1810049K24Rik	AV058250						166929	Mybpc3	AV005840		151358	2310043D08Rik	AV089267
159380	2310038H17Rik	AV088500						168833	B2m	AV069980		190190	Racgap1	BG075564
161603	Flt1	AV035229						178656	Ctsl	BG065220		182102	6430706D22Rik	BG068349
151867		AV085656						155352	Mina	AV057772		160046	Dnajc9	AV095025
170650	Tcfcp2	AV152869						168773	Atp6ap2	AV149955		189013	Bub1	BG074551
171881	Hbld2	AI838632						151184				172373	A330043J11Rik	AI841233
165795	Serpinf1	AV022379						162618		AV004594		187769	Ccna2	BG073518
186944	Col3a1	BG072787						152878		AV105494		187923	Tmpo	BG073724
169355	Amelx	BB575867						161844	Ly6c	AV037815		182797	AA545217	BG069011
160024	4930527D15Rik	AV095024						178655	Ctsl	BG065219		187148	Kif11	BG072969
162635		AV004720						151629	Bglap2	AV084695		186550	Racgap1	AU042813
154922	1810031K02Rik	AV054619						152460	Ddit3	AV070098		176611	Slc9a9	BG063444
154478	Pcbp4	AV050598						170927	B2m	AA139015		187419	Brrn1	BG073200
163810	Dnahc3	AV016483						190530	E030010A14	BG075829		176156	Aurkb	BG062968
190363	AW822216	BG075701						165758	Nid1	AV021716		170180		AV074225
153882	1200007B05Rik	AV043219						174586	Gba	W33396		170751	Spag5	AI385608
154780	Dio1	AV053329						154281	Ggh	AV048511		163813		AV016508
154210	1700088E04Rik	AV043822						176192	4921517N04Rik	AA410046		157754	Atp5b	AV161761
171195	Pfn2	AA032658						619398	Atp1b3	U59761		177755		BG064406
169622	Syp	AV150006						152010	ORF18	AV029266		185571	Tacc3	BG084419
167170	Sorbs1	AV006288						164789	Scpep1	AV083867		182214	5730507H05Rik	BG068453
187576	Ralgds	BG073344						152879		AV103717		185212	Ss18	AU040617
166418	6330505F04Rik	AV026078						190794		AW557995		176199	Hnrpa3	BG063008
154247		AV048197						172092		AI840047		186567	Cbx5	BG072481
165773	Col4a2	AV021908						188899	ORF18	BG074450		167734		AV109378
163482	ORF19	AV013672						167590		AV087838		170575	Cdc20	BB566632
181810	D11Ertd498e	BG068076						172360	Copb1	AI840667		189253	Top2a	BG074767
151173	Itm1	AV081359						152759	ORF18	AV091339		153578	Cenph	AV042229
155066		AV055781						152835	Cd24a	AV105800		178373	2410030K01Rik	BG064948
165134	Scmh1	AV086174						165693		AV020587		151675		AV084934
164727		AV083996						163720	Cfh	AV015804		157874	Ube2c	AV162459
173563								164304				185895	Srrm1	BG071865
165476	Nr2f2	AV017374						618876				178173	2310031L18Rik	BG064764
188210	Eif5a2	BG073871						152495		AV071129		166953	S3-12	AV006013
190478		BG075788						163638		AV015004		163347	Dnmt1	AV012429
184508	Sema3c	BG070644						189306	Rbm7	BG074807		179627	Kntc2	BG066085
156075	Prosc	AV072100						170286		AV094683		152917	Ezh2	AV104939
185384	AI317223	BG071418						169207	Arih1	AV255743		176700	Incenp	BG063523
161626	Cox11	AV035713						172406		AI841291		183675	Zfp207	BG069859
175055	Jak2	AA521703						168607	Sdf4	AV140434		179560	2700099C18Rik	BG066023
162894		AV008690						172625	Cdh2	AI854091		162476		AV002587
152743	Epha4	AV089919						151840	Pglyrp1	AV085455		186810	Eif4g2	BG072669
155422	Zfp9	AV057961						189442	2700089E24Rik	BG074919		166787	1500010J02Rik	AV029967
176070	Trim8	BG063064						160430	Stx8	AV103268		170971	Ezh2	AA154768
166872		AV030475						160048		AV094927		185840	6330415M09Rik	BG071812
162830	1110035L05Rik	AV007874						155911	Ggh	AV061111		167886		AV111340
172762								160903		AV031368		178275	Fh1	BG064859
155591	1190002H23Rik	AV059100						155238	Ddit3	AV056850		189936	Lbr	BG075342
171540	Wwtr1	AA122777						152436		AV071175		157847	BC057552	AV162356
168090		AV133780						160407	Atp6v1g1	AV103381		151205		AV081283
183493	Rnf141	BG069685						181462	Prss35	BG067758		183403	Pcnt2	BG069597
184550	Por	BG070686						163796		AV016223		189904	Tkt	BG075312
162713	Sec8l1	AV006571						160615	Agpat5	AV104100		157663	Rbm10	AV141503
151169	Fastk	AV081076						191027	Npr2	AW558468		151442		AV089949
159233	AU040950	AV088018						619114				187265	Etnk1	AW548188
163773	1110063F24Rik	AV016100						168611	Stmn2	AV140569		178738	C77668	BG065296
186091	D6Wsu176e	BG072045						176584	Smpd3	BG063417		165871	Wrb	AV022958
181493	Lypla3	BG067786						170944	Zfp36l1	AA162569		186596	Nde1	BG072498
181693	Rnf25	BG067968						169693	Sprr2f	AV079186		178653	Bap1	BG065217
165551	Pgm2	AV017996						186004	1200006O19Rik	BG071963		171248	Arrb2	AA049603
184698	Nupr1	BG070902						160525	Avpi1	AV103844		162317		AV000444
155843	1700008D07Rik	AV060596						189585	Wdr7	AW555108		174415	Il10ra	BE847062
166269		AV025369						175004	Fut7	AA170772		176870	Prp19	BG063664
165002	1190007F08Rik	AV086012						186559	Ppp3ca	BG072475		189143	Mcm2	BG074668
163364	1110037P11Rik	AV012788						170231				160085	Pola1	AV095001
168972	Rdh5	AV152083						151771	Gstk1	AV085433		178219	Rrm2	BG064808
164752	Tsg101	AV083827						168725	Rnaset2	AV149886		178281	Mcm5	BG064865
152922	Cdo1	AV106364						189175	Serpinf1	BG074697		189068	Ttk	AW553739
160713	Tpd52l2	AV104491						161625	Paip2	AV035627		184309	Chaf1a	BG070452
172049	Heca	AI838783						170829	Ddit3	AA016906		152935	2610019I03Rik	AV103928
619095								184127	Paip2	BG070278		164577	1810012P15Rik	AV083222
167105	Fabp3	AV006145						163263		AV011790		181573	Mad2l1	BG067860
163264	Tom1	AV011791						160633	Vps35	AV104174		176254	Rrm2	BG063146
157546	Btbd5	AV135797						152560	2010315L10Rik	AV070084		190781	Wdr33	AW557965
169234	Aco2	AV005806						186274	Efha1	BG072207		166994		AV006029
177720	Ptk9	BG064379						170473				185997	Sms	BG071956
172651	2700078E11Rik	AI854118						161849		AV037785		183718	Bok	BG069901
175568	Gpx1	AI526714						151816		AV085550		169275	Sqle	AV308747
154678		AV052543						157195		AV113584		162442	1110030L07Rik	AV002032
152180	Mcf2l	AV066904						157313				176999	Fasn	BG063838
163667	Prickle1	AV015319						169511				189596	Pms2	BG075042
154320	Leprotl1	AV049002						618901	Nt5e	NM_011851		190198	Nup188	AW556485
180965	Rnf121	BG067288						184502	Ptprz1	BG070638		176084	Wbp11	AA409466
181695	A630082K20Rik	BG067970						157654	Calm2	AV141345		178302	Fignl1	BG064884
162820	Mef2d	AV007829						618895		L39879		176868		BG063663
190937	Col5a2	BG076180						166765	1110017I16Rik	AV029776		178628	Smarcad1	BG065193
162579	Ncald	AV003967						152303		AV068002		171176	Wrnip1	AA008385
166166	Echdc1	AV024931						160342	AI447928	AV103024		176293	Tbrg4	BG063180
155946	Pdk2	AV061291						159540	Mesdc2	AV093433		178066	8430423A01Rik	BG064665
168907		AV135507						151628	Agr2	AV084859		163104	Fasn	AV010303
164335		AV078306										183862	Hip2	BG069942
180272	Dlgh1	C79898										179574	Csnk2a2	BG066037
167518		AV087772										178739	Dhfr	BG065297
170358	Pter	AV121712										177517	Ewsr1	BG064201
169397	Synj2	AV268070										167723	2600001J17Rik	AV109348
158038	Atp9b	AV171825										179165	Elovl6	BG065673
164236	Efemp2	AV078146										163739		AV015956
166228	Nr4a1	AV025218										178627	Syncrip	BG065192
167671	Coro1b	AV109365										176707		AW538220
177999	2310061A22Rik	BG064604										190509	Tbl1x	BG075809
159355		AV088541										187578	Eif1ay	BG073346
152812	2310079G19Rik	AV093148										178503	Eif4g2	BG065070
165365	Birc3	AV016665										178792	Rpa1	BG065346
163431	Klhl5	AV013370										186354	2700078E11Rik	BG072282
167302		AV087003										178024	1110014J01Rik	BG064627
157338												168634		AV140424
169017		AV165100										171267	Sirt1	AA014113
160719	Sphk1	AV104387										177390	Umpk	BG064095
185279	Wwtr1	BG071334										178437	9630055N22Rik	BG065007
177728	Neto2	BG064386
188514	Ddost	BG074138
189847		BG075260
175044	Rapgef4	AA388005
169469	Smpdl3a	AV000925
154235		AV043985
167147	Tom1	AV006207
170989	Cdkn1a	AA072841
159351		AV088472
168387		AV134168
166951	Ogdh	AV005994
152540		AV070823
188365	A130072J07	BG074005
165520	Rsn	AV017631
619584	Nrp2	BE915536
152777	D19Ertd737e	AV091735
177739	Vps4b	BG064392
170566	Sfrp4	AV091057
182504	Fbxo38	BG068729
155220		AV056818
152678		AV086118
167347
152627	Islr	AV084844
619725	Il2	NM_008366
165893	2900073H19Rik	AV023502
189529	Cdh2	AW554954
156126	Dnalc4	AV073430
165757		AV021913
167905	Ppap2b	AV111478
187214	Pygb	BG073025
163417	Srpx2	AV013050
154385	Adamts9	AV049836
176958	Ramp2	BG063812
187585	2310003H01Rik	BG073353
154029		AV043510
176213	Fndc3	BG063110
619094
619879	Tank	AI060413
152252	P2ry6	AV067320
181597	Cog8	BG067882
180648	Copz1	BG066993
162541		AV003323
187129	Pias1	BG072952
163987		AV074074
618806	Adfp	M93275
153240	B4galt5	AV041054
187225	Osbpl7	BG073035
151760	Mgst2	AV085155
154840	Ezh1	AV053914
186205	BC054822	BG072145
171991		AI838969
175139	Fgfr1	AW476537
165220	0610006O14Rik	AV086720
159785		AV094449
154544	Traf4	AV051078
167062		AV006183
188643	4933434E20Rik	BG074246
190469	Prr3	BG075781
166980		AV006034
184657		AU017141
151631	Ctsl	AV084842
164044	Cgref1	AV074213
152036	MGC65558	AV031353
168120	Ssr2	AV133735
177275	Oact2	BG063991
166678	Ier2	AV029386
172590	Atf5	AI851042
155662	Ggh	AV059616
177866	Icmt	BG064495
178563	Map2k6	BG065128
153081		AV040449
166909	Ghitm	AV005785
166004	BC003251	AV024206
184716	Ncoa2	BG070920
165876	Sepw1	AV023199
163613	1200007D18Rik	AV014737
168150	Snap23	AV133761
168867	Rest	AV119035
164333	1500031N24Rik	AV078260
164350	Snx15	AV078246
167101	Sorbs1	AV006190
163539	Crsp6	AV014256
186579	Cdk5	AU042876
183184	Lamr1	BG069450
170869	Bcap31	AA118972
190362	Mro	BI076815
181645	Rabgap1	BG067926
185321	AU040950	BG071373
163704	Nebl	AV015616
157572		AV140931
183710	2810021O14Rik	BG069893
152178	1500002I11Rik	AV066015
619518	Rara	AA049907
187602	Laptm4b	BG073369
191108	Calmbp1	BG076321
165351	Spnb2	AV086875
162853		AV008186
164120	Ghrl	AV074712
157409	Rbp1	AV114351
167545	Tpst2	AV087627
162181	Slc43a2	AV040018
153562	Dnajb9	AV042307
184150	Pdir	BG070300
182484	Styx	BG068709
173984
164225	Nbl1	AV078033
178278	Fancc	BG064862
167471	1810020D17Rik	AV087522
180488	Atf6	BG066852
170662	Gas2	AV162115
185093	Baiap2	BG071185
187031	BC019206	BG072865
155305	Cfh	AV057444
186281	Tmem1	BG072214
172471	0610040B21Rik	AI847499
182154	4930432O21Rik	BG068399
175277	Elk3	BE624428
170806	Araf1	AI385696
169515	Ddx24	AV002256
186144		BG072089
619855	Stat6	L47650
162046	Slc25a19	AV039478
162594	Atp6v0c	AV004270
185222	2810405F18Rik	BG071285
153992	Tnni3	AV043494
181232	Fundc1	BG067533
163059	Mapkap1	AV009856
164827	Pias4	AV084118
619238
155893	0610007N19Rik	AV061343
187902	Col3a1	BG073709
170603		AV124324
619201
163151	Pdzrn3	AV010907
163865		AV073637
165659	BC003331	AV020185
159376	2310038H17Rik	AV088533
170250	Gmnn	AV086649
164337	Sepw1	AV078179
188957	Dip3b	BG074503
166855		AV030317
166500	Lrrfip1	AV026341
165641	Auh	AV019934
151654	Mustn1	AV084915
186972	Npc2	BG072810
172135	Atp6v1c1	AI839561
154779	Rab3a	AV053224
619390
180125	Nqo3a2	BG066520
168697	Calm2	AV150005
155178		AV056554
188650	App	BG074250
161510		AV033989
187941	Col1a2	BG073735
151408		AV089707
162191	Bsg	AV040101
168281	Hexa	AV133930
172440	Sep15	AI841349
165694		AV020551
165706	Aspn	AV020793
155551	1810055E12Rik	AV058818
189019	Nr1d2	BG074556
183597	Tcte1l	BG069784
169557	Cpe	AV004714
169769	Matn2	AV156534
159598	Ubc	AV093564
162963	Glce	AV009241
170660		AV155049
170195
167614	1110035L05Rik	AV087828
619881	Ppgb	J05261
169028	Cacna1g	AV166558
167632	Cdk5rap3	AV087963
619365
161898	Atp1b3	AV038364
152775	Naalad2	AV093065
151406	Col1a1	AV089573
166214		AV025111
172901
172948
160651	AU040950	AV104145
188747	Col3a1	BG074327
179943	Sdf4	BG066355
157104		AV112821
165064	1110035L05Rik	AV086072
187415	Col1a1	BG073196
165457	Rbms3	AV017094
619346
169463	Grn	AV001464
157981	Col2a1	AV171495
151865		AV085624
160750	Becn1	AV104535
151886	Atp6ap1	AV085809
166642	App	AV028985
154152	Ccpg1	AV043768
167374		AV087307
169721	Nfe2l2	AV081263
165150	Tnfrsf19	AV086473
164418
619588	Bid	AA756391
188864		AW553287
619258	Ctsl	X06086
159262	Ppgb	AV088011
166712	Nqo3a2	AV029528
163583		AV014631
155747	1810057E01Rik	AV060152
166249	Plagl1	AV025260
169697	Gsta4	AV080417
165023		AV085964
166330	Col1a2	AV025586
170815	Col11a1	AI385730
163410	Slc30a9	AV012919
166305	Lamp2	AV025596
169174	Slc39a7	AV224601
160289	Hexb	AV095236
151936		AV033798
165767	Col5a1	AV021955
154362	1110055L24Rik	AV049675
159367		AV088555
170262	Sipa1	AV088106
169657		AV076234
183169	6230421P05Rik	BG069446
164982	Sdfr1	AV085841
168915		AV139112
169297	Vegfa	AV328577
153631	Sypl	AV042480
172337	Sqstm1	AI840617
163449	Col16a1	AV013356
167677	Sca10	AV109322
619708	Mmp16	AW701844
155623	2410004H05Rik	AV059481
172905
157696
168724	Clu	AV149922
173865
167509	Anxa4	AV087622
167391		AV087311
171465	Add3	AA021816
619358
619591	Fgfr1	AW320722
164914		AV084413
154330	Becn1	AV049038
161444	Nucb1	AV033662
170199
160794	Nucb1	AV030759
163866	Dscr2	AV073653
159581	Serpinh1	AV093463
155403	Cnih	AV058090
619054
171856	LOC98434	AI838577
153064		AV108211
190979	2700007P21Rik	BG076216
164320	Pttg1ip	AV078319
186135	Suv420h1	BG072081
174126
618956	Rab9	W98785
172540	Sucla2	AI847532
619806		RW:290
151563	Hist1h1c	AV084713
173604
169109	Limk1	AV306359
153065	Gnl2	AV108847
157573	Rnf2	AV140804
167112	AU040950	AV006210
174046
151741		AV085265
172997
165192	Rab27b	AV086464
190496	Grina	BG075799
619126
169251	AU040950	AV006210
619780	Pabpc4	W41938
187226	C330005L02Rik	BG073036
154735	Tk2	AV052772
190776	Aplp2	BG076038
619304	Abcg2	NM_011920
155408	BC005624	AV057981
163679	Wdr39	AV015523
153182	1700013N18Rik	AV040818
160195		AV095251
154340	Crry	AV049391
190081	Nr3c1	BG075473
165911		AV023382
160584		AV104102
169885		AV171799
165145	Cyp4f16	AV086422
188690	Ccnd2	BG074278
170595	Itm1	AV120956
164176	Apg12l	AV074744
155166		AV056387
164649	Synj2	AV083725
166446		AV025972
170054	Kif2a	AV040834
619404	Tjp1	D14340
166752	Gpm6b	AV029749
169048	Pcsk2	AV173245
175132	Vegfa	AW913188
619138
151362	Rxrg	AV089219
619217
168103	9530068E07Rik	AV133863
167529	Sdc1	AV087690
157614		AV140973
171462	Kns2	AA017738
157043	Bsg	AV112182
188704		BG074292
151359	Col5a2	AV089281
180767	Nucb1	BG067101
619792	Cyp2b9	NM_010000
190585	Atp9a	BG075876
190991	Pps	BG076224
619085
165932	2610204K14Rik	AV023805
151968		AV031932
157508		AV134922
167025	Sdha	AV006084
187830	Zfp110	BG073565
157720	Psmd8	AV141816
162210	Arl10c	AV039920
154361	0910001K20Rik	AV049546
156973		AV093320
175185	Cask	AA120242
170509	Ube2d2	AV032151
186407	Lamp2	BG072334
164697	Fhl1	AV083596
619805		RW:289
151313
167085	Hspb7	AV006135
186373	Cd24a	BG072300
178312	Mfap3	BG064894
169586		AV134024
179277	Trib3	BG065770
165302	Tcte1l	AV086866
159282	1200007B05Rik	AV088109
161022	B3gnt6	AV032053
172421	Tde1	AI841319
175323	Ctsb	AA276279
619223
160744	Pelo	AV104395
161015	Tusc3	AV031846
152362	Cgref1	AV069067
157290	Kpna3	AV113950
180836	Mme	BG067165
160653	Tmem9	AV104200
160888		AV031220
183724	Rab5a	BG069907
168963		AV148610
153292	Csnk1g2	AV041152
164462		AV081941
189384	Lztr1	BG074868
168048		AV133607
180263	Tnks1bp1	BG066559
186814	Nfatc4	BG072673
190573		AW557442
620002	Mmp16	AW701844
187730	4432411E13Rik	BG073486
166438		AV026085
161956		AV038977
190693	Tbc1d15	BG075974
171363	D9Wsu20e	AA138491
619438	Edg1	AA145076
180131	Crtap	BG066603
162606	F13b	AV004396
169271	Ap2a2	AV303722
172628	Msx2	AI854094
172408	M6prbp1	AI841293
157447	Blcap	AV114560
165928	Add3	AV023835
157893		AV170755
174160
180796	BC031748	BG067129
170481		AV112821
184152	Rbm18	BG070302
619795	Og9x	NM_008759
190335	Cyhr1	BG075677
164086	Dhrs4	AV074549
157433	Ascc2	AV114544
170258		AV087599
619861	M6pr	M63286
166270	Sh3glb1	AV025410
619809		RW:293
618860
161350	AW209491	AV033383
164307	Nbr1	AV078269
619768	Asgr1	U08372
157099	5930416I19Rik	AV112875
157059		AV112684
170064		AV041253
162614	2310047O13Rik	AV004421
160943		AV031502
188583	2010005O13Rik	AW552551
164679		AV083502
179188	Trim47	BG065693
153648	Arf4	AV042423
164415
165580	Stk11	AV018537
183705	Tpd52l2	BG069888
165775	Mapbpip	AV021961
169576	Slc2a4	AV024430
152755	Hspa5bp1	AV090110
160636		AV104268
188106	Snx2	BG073785
181474	Bmp2k	BG067769
188519	1300012G16Rik	BG074142
188559	Loh11cr2a	BG074178
169740	Gbp2	AV092285
167486	Crry	AV087550
186986	Arrdc3	BG072824
165370	5730414C17Rik	AV016743
167271	Ldh2	AV006368
178879	Tprt	BG065421
164940	Palm	AV084450
165620	Eln	AV019210
162663	1110038B12Rik	AV005223
170524		AV031835
180104	Fech	BG066502
182037	Tbc1d15	BG068291
160145	Crmp1	AV094903
160385	Hbld2	AV103243
166084	Numb	AV024449
166413	Dhx40	AV025990
178883	Fzd7	BG065424
618883	Rora	U53228
162545	D9Ertd662e	AV003444
165491	4933412H03Rik	AV017412
172722
171268	0610009F02Rik	AA014670
155753	Bnip3l	AV060017
170402		AV131971
170841	Fhl2	AA024185
176270	Dlk1	AA407811
155802	9130213B05Rik	AV060247
171713	Rbm4	AI836965
155680	Ccnd2	AV059550
167495	Slc25a11	AV087729
151389		AV089522
164279	2310004L02Rik	AV078229
163897	1810015C04Rik	AV073597
174060
151396		AV089554
167492	D5Ertd579e	AV087653
170490	Mrg2	AV171625
170261	Rad17	AV088639
160624	Sparc	AV104148
619862	Igf2r	U04710
166286	Crnkl1	AV025496
155257	4632413K17Rik	AV057022
155269	Lmna	AV057135
160529	Myd116	AV103832
166210		AV025042
173340
172232	Ddit3	AI840919
167351	Tef	AV087130
185996	Fbxo3	BG071955
154729	M6prbp1	AV052965
171821	Hsd17b4	AI838302
164430
184697		BG070901
189052	Ccpg1	BG074586
151815	Tdh	AV085470
162299		AV000162
151807	Dcn	AV085326
166576	Dnaja2	AV028631
157453		AV114591
619749	Nr4a2	NM_013613
191034	1100001I19Rik	BG076262
167103	Col4a1	AV006151
166657	BC013529	AV029139
163793	Rnf41	AV016341
172037	BC025600	AI838761
190613		AW557547
176276	AI585793	BG063166
166325	Pias1	AV025627
187412	Ogt	BG073194
157671		AV141499
177241	1200009B18Rik	BG063962
156094	Rnf13	AV072479
155954	Pck2	AV061336
159820	C87860	AV094612
168733	Ankrd12	AV149842
169227	Plxnb2	AV006219
166626	4930451A13Rik	AV029130
154327		AV049054
171108	Igf2	AA059967
159853	Grcc10	AV094578
186458		BG072381
190175	5033406L14Rik	BG075552
153198	Ypel1	AV040739
172697
173105
157674	1810007D17Rik	AV141460
170994	Ppp3cc	AA062279
164440	Ctsb	AV082012
619497	Ppp3ca	AA123416
160602	Bsg	AV104097
169152	Mpv17	BB569534
168688	Psap	AV149850
168691	Clu	AV149958
180512	Catna1	BG066871
156016	Ppap2b	AV061558
619239
164090	Sars1	AV074464
170414	Serpine2	AV128531
157198		AV113559
166618	Sars1	AV029066
166735	Lamp2	AV029483
173160
164951		AV084407
154938		AV054771
188161	Ppfibp1	BG073829
153137	Ghitm	AV040445
169018	Pdgfra	AV166156
164472	Echdc1	AV081976
170608		AV131308
168278		AV133979
173265
157171	Col2a1	AV113142
174143
187082	Cdw92	BG072907
188135	Bgn	BG073809
618987		D78382
178842	Ctsb	BG065392
155660	Slc30a7	AV059628
154626	Etf1	AV051834
160992	Dip3b	AV031785
151556		AV084862
159879		AV094631
173849
162072	Serhl	AV039592
165686		AV020416
172994
170227	4930469P12Rik	AV084250
619947	Msx1	NM_010835
188120	Mme	AW551536
164957	Txnip	AV084423
155951	Colec12	AV061247
151819		AV085516
170591	Ubb	AV123567
154429	1190006E07Rik	AV050351
165131	Tsta3	AV086283
164519	Gnb2-rs1	AV082439
180776	Hsd17b4	BG067110
151814	Pofut2	AV085351
167656	Cabc1	AV088000
167024	Myh6	AV006066
157266	BC025076	AV113933
167814	Atf4	AV111314
173244
169026	Prkcz	AV167330
153066	2510049J12Rik	AV109021
165738	Arbp	AV021300
162138		AV039767
169914	Csh2	AV037736
172815
173950
161072	Cnot8	AV032220
166717	Spop	AV029656
151410		AV089591
167613	Etfdh	AV087820
157060	2610014M12Rik	AV112703
165346	Eprs	AV086827
167108	Stch	AV006182
155055		AV055791
173573
155656	Tank	AV059688
169076	Ilf3	AV297903
161109	Map2k5	AV032215
166076	AI585793	AV024458
182828	Taok1	BG069041
172705
186270	Pdhb	BG072203
170213	Tprt	AV083819
159808	6330416L07Rik	AV094611
190618	C920006C10Rik	BG075906
191072	Rock1	BG076290
168085	Ube1c	AV133639
160761	Clk1	AV030563
166237	Vps11	AV025155
168325		AV134112
189944	Gdi3	BG075350
166411	Myo1b	AV025953
154149	Blzf1	AV043844
160652		AV104167
168405		AV134143
167967		AV111486
619344
156033	1810064L21Rik	AV061656
165935	2700023B17Rik	AV023574
168332		AV134163
160675	Clk1	AV104399
186658	Kbtbd4	BG072536
161787		AV037387
186540	Pldn	BG072459
619379
166883		AV030448
161118	Arfip2	AV032367
163669		AV015202
160098	Pcaf	AV094898
168810	Grpel2	AV150036
172768
167416		AV087416
169158		AV223385
162312	Styx	AV000224
168825	Rdh7	AV061741
170447	Psma5	AV094831
191196	Pak2	BG076386
187517		BG073292
157480	Fxr1h	AV114742
178012	Rybp	BG064616
151772		AV085331
175184	Cacna1b	AA110060
