# Supplementary material for: Combined Analysis of Murine and Human Microarrays and ChIP Analysis Reveals Genes Associated with the Ability of MYC To Maintain Tumorigenesis
Source: PLoS Genet. 2008 Jun 6;4(6):e1000090. doi: 10.1371/journal.pgen.1000090 (PMC2390767; doi:10.1371/journal.pgen.1000090)
Supplement: Table S4 — Gene Ontology (GO) term analysis for genes with PI patterns upon MYC inactivation. Permanently induced (PI) genes (expression went up and stayed up) upon MYC inactivation was analyzed by GO Term to identify possible representative biological processes in each time points along the time-course for MYC inactivation. Statistically significant (p<0.01) biological processes in each step (step 0: between MYC OFF 0 and 4 hours, step 1: between MYC OFF 4 and 8 hours, step 2: between MYC OFF 8 and 12 hours, step 3: between MYC OFF 12 and 18 hours, step 4: between MYC OFF 18 and 24 hours, step 5: between MYC OFF 24 and 36 hours, step 6: between MYC OFF 36 and 48 hours). (0.06 MB XLS) [file pgen.1000090.s011.xls]

## Sheet: Sheet1
PI Genes	Significant GO Term	number of genes	gene names
Step 0	na	0 out of 70
Step 1	actin binding (GO:0003779)	7 out of 65 (p=9.955E-4 )	Ncald
			Wasl
			Spnb3
			Cnn3
			Gsn
			Dbn1
			Cnn2
Step 2	protein binding (GO:0005515)	66 out of 196 (p=8.682E-8)	Nisch
			Fn1
			Macf1
			Cd200
			Ctnnb1
			Prrg2
			Actb
			Serpine1
			Tead1
			Col18a1
			Fkbp10
			Cbr2
			Rhoq
			Nfe2l1
			Cd34
			Zbtb17
			Bcl10
			Acta2
			Vcl
			Rai14
			Pitx2
			Erc1
			Htatip2
			Actc1
			Atrnl1
			Sdcbp
			Lmo7
			Rhoc
			Gata1
			D4st1
			Il10rb
			Stau1
			Snap23
			Aplp2
			Angpt2
			Col6a1
			Irs1
			Spry4
			Dst
			Pbx3
			Rnf123
			Sorbs1
			Styx
			Sytl2
			Traf4
			Lifr
			Cdh13
			Itgb1
			Rhoa
			Pcdhga12
			Kctd12
			Acta1
			Stx7
			Anxa2
			Litaf
			Dctn2
			Dlgh1
			Stx12
			Pea15
			Thbs1
			Sgce
			Serpinh1
			Spp1
			Sec23a
			Lpp
			Lamb1-1
	endoplasmic reticulum (GO:0005783)	25 out of 196 (p=1.172E-7)	P4hb
			Prnp
			Mgst3
			Sybl1
			Sar1a
			Scotin
			Fkbp10
			Msrb3
			Surf4
			Rcn3
			Stt3a
			Dlgh1
			Ssr3
			Derl1
			Stch
			Tram1
			Calr
			Gpsm1
			Serpinh1
			Sar1b
			Dnajc10
			Sec23a
			Stau1
			Edem1
			Pps
	intracellular protein transport (GO:0006886)	14 out of 196 (p=8.314E-6)	Tmed3
			Sytl2
			Sybl1
			Stx17
			Sar1a
			Arfip1
			Stx2
			Arl1
			Stx12
			Sar1b
			Arf4
			Snap23
			Stx7
			Sec23a
	angiogenesis (GO:0001525)	9 out of 196 (p=9.564E-5)	Fgfr1
			Plcd1
			Ctnnb1
			Pitx2
			Serpine1
			Htatip2
			Col18a1
			Anxa2
			Angpt2
	cytoskeleton (GO:0005856)	16 out of 196 (p=2.464E-4)	Sdcbp
			Rhoa
			Sgce
			Acta1
			Hspb7
			Gsn
			Ctnnb1
			Spna2
			Actb
			Actc1
			Sdcbp
			Rhoa
			Sgce
			Acta1
			Hspb7
			Gsn
	cell adhesion (GO:0007155)	17 out of 196 (p=3.964E-4)	Cd34
			Dst
			Col11a1
			Fn1
			Vcl
			Ctnnb1
			Col18a1
			Thbs1
			Cdh13
			Itgb1
			Rhoa
			Spp1
			Col5a1
			Cd164
			Col6a1
			Lpp
			Lamb1-1
	actin cytoskeleton (GO:0015629)	11 out of 196 (p=6.648E-4 )	Dctn2
			Acta2
			Sorbs1
			Macf1
			Vcl
			Acta1
			Actb
			Gsn
			Anxa2
			Actc1
			Dbn1
	protein transport (GO:0015031)	16 out of 196 (p=8.894E-4 )	Copg2
			Tmed3
			Derl1
			Arfgap1
			Sybl1
			Erc1
			Sar1a
			Rasef
			Stx12
			Tram1
			Sar1b
			Rab11fip5
			Arf4
			Scamp1
			Snap23
			Sec23a
Step 3	extracellular space (GO:0005615)	95 out of 460 (p=1.625E-8 )	Nrp2
			Npc2
			Vldlr
			Sfrp4
			Angpt2
			Flt1
			Col4a2
			P4ha2
			Itgb5
			Lrpap1
			Col6a3
			Spg20
			Tpp1
			Serpine2
			Col6a1
			Gm2a
			Aga
			Ramp2
			Prkcsh
			Mmp2
			Col6a3
			Spg20
			Tpp1
			Serpine2
			Col6a1
			Gm2a
			Aga
			Ramp2
			Prkcsh
			Mmp2
			Ctsl
			C1r
			Col11a2
			Akp2
			Col5a2
			Fgfr1
			Il2
			Nbl1
			Dio1
			BC003266
			Tex264
			Mgp
			Tm9sf2
			Ctsz
			Atp5a1
			Fmod
			Rcn1
			Postn
			Grn
			Ppib
			Ecm1
			Ptgs1
			Col4a6
			Cdh2
			Fcgrt
			Pdia5
			Serinc3
			Serpinf1
			Slc35a1
			Islr
			Tpst2
			Smpdl3a
			4632428N05Rik
			Ghrl
			P4ha1
			Ptprs
			Stt3a
			Naglu
			Serpine1
			Extl2
			Igfbp4
			Cxcl12
			Bglap1
			Tcn2
			Ssr2
			Dpp7
			Sema3c
			Olfml3
			Cgref1
			Col6a2
			Col4a1
			Dnajb9
			Txndc4
			Glb1
			Amelx
			3110023E09Rik
			Cyp4b1
			Mmp24
			B4galt5
			Mmp16
			Npnt
			Ddost
			Bsg
			Gprc5b
			Nid1
	lysosome (GO:0005764)	18 out of 460 (p=3.544E-8 )	Ctsd
			Gm2a
			Tpp1
			Hexb
			Dpp7
			Ctsl
			Smpd1
			Mcoln1
			Naga
			Aga
			Scarb2
			Arsa
			Ctsz
			Entpd4
			Lypla3
			Glb1
			Ggh
			Asah1
	extracellular matrix (GO:0005578)	26 out of 460 (p=1.798E-7 )	Col6a3
			Npnt
			Fmod
			Ecm1
			Col4a2
			Lama4
			Col1a2
			Efemp2
			Mmp24
			Fbln2
			Postn
			Col3a1
			Col11a2
			Col4a6
			Gpc1
			Amelx
			Col6a2
			Loxl1
			Nid1
			Adam15
			Mmp2
			Mmp16
			Adamts9
			Col4a1
			Col5a2
			Col6a1
	protein binding (GO:0005515)	120 out of 460 (p=2.24E-6 )	Snx2
			Mast3
			Cdh2
			A630082K20Rik
			App
			Fbln2
			Nid1
			Spnb2
			Pld1
			Sh3kbp1
			Boc
			Prkcsh
			Pdzrn3
			Rb1
			Tsg101
			Ikbkg
			Cdk5
			Dlgh1
			Snx15
			Tank
			Vps41
			Cdc42ep1
			Stx7
			Ptpn13
			Cd200
			Dpysl4
			Smad2
			Bcl2l2
			Ninj1
			Birc3
			Cbfa2t2
			Ctbp2
			Tnni3
			March8
			Jak2
			Rps6kc1
			Ctsl
			Btk
			Snap23
			Rara
			Rapgef4
			Sipa1l1
			Pcdh7
			Vps18
			Dcxr
			Rnf111
			P4ha2
			Atrn
			Cdc42ep4
			Col6a2
			Synj2
			Cct5
			D430028G21Rik
			Baiap2
			Serpine1
			Ywhae
			1190002H23Rik
			Pias4
			Rnf25
			Zfp179
			Lama4
			Zfp364
			Col6a1
			Il2
			Atp6v0c
			Klhl5
			Smarca2
			Rnf141
			Styx
			Ptprs
			Wwtr1
			Tef
			Atg10
			Btbd5
			Angpt2
			Map2k6
			Exoc8
			Itgb5
			Map1lc3b
			Rdx
			AW822216
			Myd88
			Pick1
			Crsp6
			Rsn
			Mylip
			Pbx3
			Runx1t1
			Cdkn1a
			Rnf13
			Mapk8ip3
			Loxl1
			Pfn2
			Ncoa2
			Rab3a
			Snapap
			Mlxip
			Ptpn11
			Sorbs1
			Rest
			Ezh1
			Nr4a1
			Rxrb
			Cdh11
			Nkx2-5
			Adfp
			Stk3
			Alcam
			Rnf121
			Ralgds
			Ahr
			Siah2
			Postn
			Lyn
			Tnip2
			Jup
			Traf4
			Trim8
			Amelx
			Ppib
	collagen (GO:0005581)	10 out of 460 (p=3.204E-6 )	Col6a3
			Col3a1
			Col11a2
			Col4a6
			Col6a2
			Col4a1
			Col4a2
			Col5a2
			Col6a1
			Col1a2
	extracellular matrix structural constituent conferring tensile strength (GO:0030020)	9 out of 460 (p=6.151E-6 )	Col6a3
			Col3a1
			Col11a2
			Col6a2
			Col4a1
			Col4a2
			Col5a2
			Col6a1
			Col1a2
	extracellular matrix structural constituent (GO:0005201)	10 out of 460 (p= 6.379E-5 )	Col3a1
			Col11a2
			Col4a6
			Col6a2
			Col4a1
			Col4a2
			Lama4
			Col5a2
			Col6a1
			Col1a2
	secretory pathway (GO:0045045)	15 out of 460 (p=6.395E-5 )	Napa
			2010315L10Rik
			Rab3a
			Ergic3
			Tom1l2
			1200007D18Rik
			Bcap31
			Lman1
			Sar1a
			Exoc4
			Stx7
			Snap23
			Rapgef4
			Exoc8
			Snapap
	endoplasmic reticulum (GO:0005783)	35 out 460 (p=8.057E-5 )	Ppap2b
			Pdia5
			P4ha1
			Sybl1
			Ddost
			Txndc4
			Bcap31
			Lman1
			Sar1a
			Cyp4b1
			Wfs1
			Rcn1
			Ssr2
			Extl2
			P4ha2
			Agtrap
			Hsd3b7
			Napa
			Stt3a
			Atf6
			Dlgh1
			2010315L10Rik
			Ergic3
			1200007D18Rik
			Prkcsh
			Tmc6
			Fdft1
			Aldh3a2
			Ptgis
			Lrpap1
			Ern1
			Pld1
			Ppib
			Icmt
			Por
	cytoplasm (GO:0005737)	51 out of 460 (p= 4.684E-4 )	Col6a3
			Cdc42ep4
			Mlxip
			Ptgs1
			Mapk8ip3
			Tnip2
			Ift122
			Gstz1
			Slbp
			Col3a1
			Col11a2
			Col4a6
			Taldo1
			Col6a2
			Mylip
			Rdx
			Stat6
			Cdh11
			Pkn1
			Qk
			Col4a1
			Ier2
			Col5a2
			Col6a1
			Tnni3
			Ghrl
			Atg9a
			C1qtnf3
			1190002H23Rik
			Mapkapk2
			Styx
			Ahr
			Ikbkg
			Rara
			Col4a2
			Col1a2
			Atp1b3
			Sphk1
			Cdc42ep1
			App
			Myd88
			Ncoa2
			Adfp
			Jak2
			Wwtr1
			Snrpd1
			Stk3
			Atp6v0a1
			Ptpn13
			Arhgdib
			Dip3b
Step 4	extracellular matrix structural constituent conferring tensile strength (GO:0030020)	9 out of 195 (p=1.719E-9 )	Col3a1
			Col2a1
			Col11a1
			Col1a1
			Col16a1
			Col5a1
			Col4a1
			Col5a2
			Col1a2
	collagen (GO:0005581)	9 out of 195 (p=1.52E-8 )	Col3a1
			Col2a1
			Col11a1
			Col1a1
			Col16a1
			Col5a1
			Col4a1
			Col5a2
			Col1a2
	extracellular matrix (GO:0005578)	17 out of 195 (p=1.931E-7 )	Col3a1
			Col11a1
			Mfap3
			Sparc
			Col16a1
			Aspn
			Eln
			Dcn
			Crtap
			Col1a2
			Matn2
			Col2a1
			Col1a1
			Col5a1
			Mmp16
			Col4a1
			Col5a2
	extracellular matrix structural constituent (GO:0005201)	9 out of 195 (p= 2.439E-7 )	Col3a1
			Col2a1
			Col11a1
			Col1a1
			Col5a1
			Eln
			Col4a1
			Col5a2
			Col1a2
	lysosome (GO:0005764)	11 out of 195 (p= 2.788E-6 )	Ppgb
			Tmem9
			Rab9
			Igf2r
			M6pr
			Hexb
			Ctsl
			Hexa
			Ctsb
			Lamp2
			Mapbpip
	phosphate transport (GO:0006817)	9 out of 195 (p= 5.866E-5 )	Col3a1
			Col2a1
			Col11a1
			Col1a1
			Col16a1
			Col5a1
			Col4a1
			Col5a2
			Col1a2
Step 5	na	na
Step 6	ATP binding (GO:0005524)	11 out of 33 (p=6.046E-4 )	Vps11
			Myo1b
			Cacna1b
			Eprs
			Stch
			Map2k5
			Clk1
			Rock1
			Taok1
			Ube1c
			Pak2
