# Supplementary material for: Combined Analysis of Murine and Human Microarrays and ChIP Analysis Reveals Genes Associated with the Ability of MYC To Maintain Tumorigenesis
Source: PLoS Genet. 2008 Jun 6;4(6):e1000090. doi: 10.1371/journal.pgen.1000090 (PMC2390767; doi:10.1371/journal.pgen.1000090)
Supplement: Table S6 — List of gene names with the PR and PI patterns for three previously published reports regarding direct MYC targets [33]–[35] and the RR pattern for one previously published reports regarding direct MYC targets [35]. Murine homologs of human direct MYC targets [33]–[35] were retrieved and used as a list to filter the bone tumor microarray data. Genes with the PR, PI and RR patterns which are statistically significant after the StepMiner analysis are shown here. (0.09 MB XLS) [file pgen.1000090.s013.xls]

## Sheet: Sheet1
Bone tumor data filtered with the list from Zeller et. al													Bone tumor data filtered with the list from Basso et. al							Bone tumor data filtered with the list from Chen et. al
PI pattern			PR pattern			RI pattern			RR pattern				PI Pattern			PR Pattern				PI Pattern			PR Pattern
LUID	Gene Names	GenBank Accession Numbers	LUID	Gene Names	GenBank Accession Numbers	LUID	Gene Names	GenBank Accession Numbers	LUID	Gene Names	GenBank Accession Numbers		LUID	Gene Names	Accession Numbers	LUID	Gene Names	Accession Numbers		LUID	Gene Names	GenBank Accession Numbers	LUID	Gene Names	Accession Numbers
168141	Scoc	AV133806	161588	Mrpl32	AV035121	172448	Ablim1	AI841359	167210	Dcn	AV006268		170039	Cct5	AV039998	180659	Dnajc2	BG067003		178493	Mat2a	BG065061	157284	Sfrs6	AV113966
178349	Dab2	BG064928	160390	Tomm20	AV103245	164709	Numb	AV083536	168015	Dgkg	AV123140		169109	Limk1	AV306359	176058	Nolc1	BG063054		169394	Crem	BB013568	168062	Ssbp1	AV133654
619919	Erbb2	AW701942	170959	Npm1	AA170528	174654	Nfkb1	AA388801	171449	Galk1	AI893215		169690	Nme1	AV080336	180662	Ssrp1	BG067006		168821	Dpysl4	AV029608	180310	Got1	BG066689
172575	Lemd2	AI851024	188424	Tomm20	BG074059	151474	Pafah1b3	AV090194	184543	Myc	BG070679		160128	Ctps2	AV094960	178179	Cct5	BG064769		176225	Srp19	BG063120	160031	Eif3s4	AV094845
186848	Mfng	BG072704	179815	Ifi30	BG066248	163280	Fyn	AV011711	170383	Hs6st3	AV122870					178568	Cct4	BG065133		161031	Nap1l2	AV032027	186560	Eif3s4	BG072476
170085	Slc30a3	AV042373	177703	Ddx3x	BG064362	164185	Cyb5	AV077886	157554	Paf53	AV135855					176004	C1qbp	BG062931		188093	Ckap4	BG073772	183594	Uchl3	AU020667
168821	Dpysl4	AV029608	184998	Bclaf1	BG071099	155924	Sdf2	AV061156	189236	Fkbp5	BG074750					171074	Cct6a	AI324947		169997	Ldh2	AV032980	170950	Prdx3	AA168985
163432	Tbc1d16	AV013196	163682	Gtf2f2	AV015373	162702	Lmna	AV006486	183246	Myc	BG069354					160054	Tcp1	AV094914		159615	Arbp	AV093614	170959	Npm1	AA170528
171819	Clic1	AI838299	177553	Mrps27	BG064230	162741	Ssr3	AV006788	619493	Myc	AA009268					168507	Nola2	AV140272		619542	Rarg	AI573533	187201	Ssbp1	BG073014
187104	Hrbl	BG072928	190518	Tomm20	BG075818	165508	Pcdhga12	AV017680	165138	Cdca7	AV086378					174793	Cct2	BE333279		167071	Gsn	AV006163	176906	Clpp	BG063692
188093	Ckap4	BG073772	185532	Ipo7	BG071544	185829	Ppp1cc	BG071790	619864	Ptdsr	AF304118					170998	Tcp1	AA144790		154683	Ndrg1	AV052634	176058	Nolc1	BG063054
165250	Erbb2	AV086560	176058	Nolc1	BG063054	177670	Gnai2	BG064331	164946	Usp10	AV084418					190570	Hprt1	BG075862		178450	1200014P03Rik	BG065019	186120	G3bp	BG072068
162216	Grcc9	AV039953	177476	Ruvbl1	BG064169	177630	Lasp1	BG064295	168956	Ralgds	AV147908					160609	Hprt1	AV104126		166538	Acadsb	AV028532	155007	H2-Ke2	AV055189
190812	Ihpk1	BG076067	184481	Akap11	AU016565	179783	Dlgap4	BG066219	159352	Snx5	AV088497					178814	Nme1	BG065367		163075	Ap3d1	AV010030	153764	2010012C16Rik	AV042812
157076	Pacs1	AV112735	168024	Pdap1	AV133565	188580	Ttc11	BG074196	177852	Xpo4	BG064482					178702	Cct3	BG065265		168407	Cnn3	AV140128	177476	Ruvbl1	BG064169
619542	Rarg	AI573533	164993	Cycs	AV086022	186228	Smarca2	AU041716	168374	Mtap	AV134248					174409	Cct2	BE333279		163760	Ube2g1	AV016073	184481	Akap11	AU016565
190600	Rnf19	BG075890	161735	Snrpd1	AV037082	160114	Lasp1	AV094974	170866	Slc19a1	AA116908					190587	Ndufb5	BG075878		184020	Cldn7	BG070173	182737	1200009K13Rik	BG068956
172250	Extl3	AI840748	160895	Cycs	AV031363	157639	Snrpd1	AV141390	172644	Rabggtb	AI854111									154548	Nucb2	AV051268	190056	Smarca5	BG075451
619913	Erbb2	AW701942	160329	Ssh2	AV095159	189545	Pcsk7	BG075003	619907	GNL3	BC001024									172177	Idh1	AI837750	157116	Atp5g1	AV112952
168079	Anxa6	AV133689	163519	Tnpo3	AV014099	167598	Klf13	AV087896	163409	Mxi1	AV012849									168780	Gabarapl1	AV150053	155048	Hspe1	AV055529
184305	Anxa4	BG070448	185930	Ranbp1	BG071896	168002	Vim	AV123111	165208	Cd34	AV086521									168079	Anxa6	AV133689	180662	Ssrp1	BG067006
162730	Eif2ak3	AV006766	176641	Tulp4	BG063471	169637	Scap2	AV064046	155759	Cebpa	AV060037									184305	Anxa4	BG070448	161735	Snrpd1	AV037082
171104	Fgfr1	AA060259	167887	Snrpd1	AV111370	168443	Set	AV140166	190891	Hip2	BG076136									165781	Cnn2	AV021984	189164	Dek	BG074687
163088	Rasip1	AV010296	167264	Cycs	AV006367	163644	Fgfr1	AV015249	172050	Tm9sf2	AI838784									171104	Fgfr1	AA060259	182977	1200009K13Rik	BG069182
166417	Txndc4	AV026069	167414	Gcsh	AV087450	163776	Ablim1	AV016274	163730	Arsa	AV015730									163331	Rrbp1	AV012322	185930	Ranbp1	BG071896
163331	Rrbp1	AV012322	168850	Ssh2	AV111149	189217	Arf4	BG074733	168455	Crnkl1	AV140155									190796	Fgfr1	BG076054	159672	Atp5g1	AV093781
153636	Cast	AV042503	178185	Ssh2	BG064775	163563	Rgs3	AV014454	155340	Polr2b	AV057704									176829	Rrbp1	BG063628	167887	Snrpd1	AV111370
185043	Extl3	BG071142	178179	Cct5	BG064769	174632	S100a4	AA214943	618882	Rarg	NM_011244									187443	Gsn	BG073223	159608	Ssb	AV093619
161162	Fts	AV032478	172436	Ssh2	AI841344	176686	Nrk	BG063511	167489	Mrpl37	AV087618									190813	Irs1	BG076068	170175	Dck	AV060597
190796	Fgfr1	BG076054	188483	Ssh2	BG074109	154617	Fyn	AV051790	166091	Cspg6	AV024475									169333	Dpysl3	AV272267	171148	Hspe1	AI327085
176829	Rrbp1	BG063628	151638	Mrps7	AV084963	178696	Cyb5	BG065259	168559	Cct5	AV140269									154616	P4hb	AV051789	170063	Adnp	AV041375
169333	Dpysl3	AV272267	176513	Xpo1	BG063360	179747	Ap3b1	BG066191	154582	Bub3	AV051406									160418	Ctsd	AV103190	190691	Lrp1b	BG075972
168057	Rcn3	AV133663	190921	Ak2	BG076165	151510	Glcci1	AV090250	186655	Hnrpa1	BG072533									164840	Oat	AV084172	180090	1200009K13Rik	BG066488
168668	Arfip1	AV140467	176799	Ssh2	BG063605	177180	Sqstm1	AW539669	160357	Smyd2	AV103058									167343	Gsn	AV087190	178114	Ssb	BG064709
161329	Plcd1	AV033491	186852	Rpl24	BG072705	171657	Ptprn2	AA216971	163451	Sephs1	AV013217									168925	Anxa5	AV138849	161103	Nap1l1	AV032274
157231	Tusc3	AV113834	163870	Dnajd1	AV073639	162475	Cyb5	AV002506	171421	Nola2	AA165811									169223	Gsn	AV005808	162142	Psmc4	AV039639
166061	Traf4	AV024412	163752	Cox7c	AV015972	169623	Rad51l1	AV062009	167708	Gtf3a	AV109312									166061	Traf4	AV024412	177175	Dek	BG063908
155576	Derl1	AV059263	155873	Aprt	AV061250	174543	Gnas	AA222151	167659	Suclg2	AV087975									175418	Fgfr1	AW910708	177992	Pcna	BG064598
158032	Rcn3	AV171891	176117	Cycs	BG063100	170876	Edg2	AA124573	167331	Mrpl37	AV087163									161696	Gsn	AV036580	156929	Nap1l1	AV065416
175418	Fgfr1	AW910708	153390	Dnaja1	AV041579	185125	Dap	BG071212	162071	Rangap1	AV039467									168059	Tagln3	AV133664	167906	Ppih	AV111489
163560	Pacs1	AV014453	188982	Hnrpab	BG074524	177702	Gprc5c	BG064361	160532	Exo1	AV103744									176422	Nfe2l1	BG063290	178179	Cct5	BG064769
189259	Dst	BG074773	190470	Ppp1cc	BG075782	175489	Map2k1	AA154825	190515	Gnl2	BG075815									619739	Arf4	W80168	160433	1200009K13Rik	AV103419
619739	Arf4	W80168	183121	Enah	AU018797	159512	Clic1	AV088716	154091	Parp1	AV043707									163383	Npc1	AV012796	178568	Cct4	BG065133
163383	Npc1	AV012796	159946	Usp48	AV094680	157197	Myl3	AV113593	161535	Sephs1	AV034600									185150	Tgfb1i4	BG071229	176513	Xpo1	BG063360
154775	Gpsm1	AV053340	159702	Stra13	AV093837	176008	Myo1b	BG062934	160727	Ak2	AV104528									171987	Acta2	AI838959	153869	Rasl2-9	AV043090
186294	Litaf	BG072227	179897	Usp10	C78821	187275	Trappc1	BG073076	178274	Shmt1	BG064858									164402	Sdcbp	AV078596	161411	Ssb	AV033671
188646	Tulp4	AW552694	183686	Rpl6	BG069870	165396	Trappc1	AV016837	187405	Wdr18	BG073188									153851	4930544G11Rik	AV043060	181761	Smarca5	BG068028
188862	Itgb1	BG074422	183772	Gcsh	BG070027	180299	Dgkg	BG066590	154956	Snx5	AV054874									167029	Actc1	AV006075	155240	1810043M20Rik	AV056964
167857	Ssr3	AV111354	176499	Ranbp1	BG063350	185000	Ralb	BG071101	180838	Exo1	BG067167									188862	Itgb1	BG074422	619424	Txn1	X77585
167794	Pltp	AV109450	164274	Csda	AV078265	188808	Hk1	BG074377	160232	Exosc5	AV095060									167678	Cnn2	AV109355	171368	Sfrs9	AA144263
186949	Plcd1	BG072790	188005	Hmgb1	BG073614	163976	Gosr2	AV074036	187056	Pycrl	BG072884									167794	Pltp	AV109450	177645	Ap2a1	BG064309
171543	Itgb1	AA163412	181876	Hnrpu	BG068137	155499	Nans	AV058669	154992	Ifrd2	AV055159									171543	Itgb1	AA163412	189467	Tpr	BG074941
185408	Epim	BG071435	161447	Ndufa10	AV033765	177710	Myo1c	BG064369	161694	Flt1	AV036388									187933	P4hb	BG073729	183285	1200009K13Rik	BG069392
165776	Litaf	AV021829	188983	Leprel1	BG074525	170778	Lasp1	AA060795	157169	Gspt1	AV113168									167111	Actc1	AV006201	154603	Dek	AV051612
189956	Lrp1	BG075361	185217	Arhgef11	AU040633	164774	Cyr61	AV083989	161704	Flt1	AV036625									178140	Itm1	BG064732	184386	Cks2	BG070527
186440	Wdfy1	BG072366	190628	Hnrpu	BG075915	170798	Ext1	AI385657	165278	Ddx3x	AV086535									189956	Lrp1	BG075361	164434	Atp5g1	AV081902
165986	Col5a1	AV024091	181656	Hmgb1	BG067937	154656	Dap	AV052379	178951	Dhx15	BG065486									188173	Ppt1	BG073841	190159	Psma5	BG075538
180492	Serf2	BG066855	160017	Hmgb1	AV094891	164910	Apbb2	AV084427	160695	Nolc1	AV104366									168318	Calr	AV134243	179024	Sf3a3	BG065547
166504	Macf1	AV026320	155018	Hmgb1	AV055515	619464	Ntf3	AA242075	178806	Seh1l	BG065359									187963	P4hb	BG073750	159617	H2afx	AV093621
158054	Cd81	AV171867	178182	Ssh2	BG064772	174965	Pbx3	W45920	190084	Bclaf1	BG075475									177260	Capg	BG063978	153390	Dnaja1	AV041579
189079	Copg2	BG074611	178184	Ssh2	BG064774	152295	Pim1	AV066924	188069	Gspt1	BG073669									172357	Anxa2	AI840663	171074	Cct6a	AI324947
178898	Xpnpep1	BG065436	188168	Macf1	BG073836	188491	Cbara1	BG074117	169539	Grpel2	AV004933									187013	Sgce	BG072850	154602	Bckdhb	AV051534
177260	Capg	BG063978	178539	Hmgb1	BG065104	174776	Hsd17b4	AW323058	167974	Exosc7	AV111556									163258	Vcl	AV011931	190470	Ppp1cc	BG075782
151415	Cd34	AV089675	188011	Usmg5	AW551034	181160	Apbb2	BG067463	180943	Ak2	BG067269									186919	Ifngr2	BG072764	163072	1200009K13Rik	AV010126
161712	Btd	AV036717	181661	Rbmx	BG067942	184520	Sox4	BG070656	178675	Phf17	BG065238									172321	Gnaq	AI840584	183677	Cfdp1	BG069861
170844	Pea15	AA108330	157872	Rbmx	AV162431	183177	Hsd17b4	BG069465	177535	Csda	BG064216									164146	Cd164	AV074612	179822	Eif4g1	BG066253
164853	Cdh13	AV084140	189016	Hnrpr	BG074553	162714	Prkab2	AV006591	171611	Isyna1	AA240582									164392	Cnn1	AV078563	157676	Tceb1	AV141583
165252	Ches1	AV086597	168042	Snrpb2	AV133585	190433	Cd81	BG075757	177648	Dhx30	BG064312									163727	1110055E19Rik	AV015706	181138	1810043M20Rik	BG067441
168293	Xpnpep1	AV134200	190171	Suclg2	BG075548	174392	Hsd17b4	AW323058	177563	Matr3	BG064238									165252	Ches1	AV086597	183686	Rpl6	BG069870
164943	Dpysl3	AV084594	168507	Nola2	AV140272	157946	Msx1	AV170995	155595	Hspa14	AV059249									157541	Sgce	AV135859	176484	H2-Ke2	BG063340
165442	Ablim2	AV017106	161978	Cspg6	AV039230	162691	Sepx1	AV005569	188165	Nup155	BG073833									619491	Acta2	AA815993	162362	Sod2	AV001202
180238	Xpnpep1	BG066538	160668	Acyp2	AV104263	163627	Tulp4	AV015077	178411	Cdca7	BG064984									184648	Arl1	BG070777	187607	Fbl	BG073373
161592	Prrg2	AV035311	151619	Tagln2	AV084804	179570	Slc25a1	BG066033	177983	Tomm70a	BG064591									164943	Dpysl3	AV084594	170174	Tagln	AV073401
187186	Pcdhga12	BG073000	187286	Nek7	BG073087	188074	Derl1	BG073673	159576	Mrps18b	AV093461									166995	Ccng1	AV006046	176499	Ranbp1	BG063350
157825	Pbx3	AV162239	178501	Rbm14	BG065068	171497	Npdc1	AA088930	169195	Hrb	AV254096									176458	Itm1	BG063317	179896	1500011H22Rik	BG066318
179311	Waspip	BG065802	189888	Hmgb1	BG075297	177506	Myo1c	AW543748	159909	Rpl38	AV094636									163875	Htatip2	AV073688	168941	Acat2	AV145022
166619	Gnas	AV029097	187489	Rapgef1	BG073267	177586	Derl1	BG064257	190750	Asns	BG076017									157825	Pbx3	AV162239	164274	Csda	AV078265
155337	App	AV057752	165137	Tomm7	AV086362	167313	Trappc3	AV087025	189503	Slc12a7	BG074971									174752	Actb	AI132244	181876	Hnrpu	BG068137
154831	Pycr1	AV053779	185519	Bub3	AU043350	177325	Ssr3	BG064033	171536	Hint1	AA154889									169218	Fdft1	AV005798	155721	Hnrpa2b1	AV059904
190485	Vps41	BG075793	168027	U2af1	AV133589	171444	Ssr2	AI894110	159905	Bat2	AV094635									619781	Zfp35	X17617	190628	Hnrpu	BG075915
174801	Cdkn1a	BG518983	165117	Hs6st1	AV086151	177327	Pea15	BG064035	168895	Smc2l1	AV129445									166619	Gnas	AV029097	184983	Nap1l1	BG071084
155510	Laptm4a	AV058685	160596	Psmc5	AV104107	188064	Gpr124	BG073664	170187	Hnrpab	AV074443									156979	Asah1	AV093380	177323	Nap1l1	BG064031
172443	Adam15	AI841353	168461	Pdap1	AV140185	162124	Capzb	AV039671	169964	Epor	AV105277									154831	Pycr1	AV053779	178132	Nap1l1	BG064725
174417	Cdkn1a	BG518983	154939	Snrpd1	AV054849	187044	Sparc	BG072874	152068	Nasp	AV065605									155510	Laptm4a	AV058685	151710	Cox5a	AV085180
171473	Slc24a2	AA038753	186668	Cks1b	BG072545	182686	B3gnt1	BG068907	165049	Gphn	AV086108									190623	Lrpap1	BG075910	159625	Psma7	AV093698
163607	Man2a1	AV014734	181836	Nit2	BG068099	177250	Ppap2b	BG063969	168160	Nasp	AV133775									172443	Adam15	AI841353	154577	Txn1	AV051482
187447	Fbln2	BG073227	181677	Snrpb2	BG067954	160373	Ppic	AV103240	160825	Ppp1r7	AV030643									154886	B4galt4	AV054070	177413	Hnrpa2b1	BG064117
162768	Lama4	AV007026	188921	Khdrbs1	BG074472	151617	Pdrg1	AV084856	188979	Npm1	BG074521									166831	P4ha2	AV030158	618694	Hnrpk	AA388667
170828	Rcn1	AA016913	174615	Lef1	AA119479	175073	Itgb1	AA597282	158057	Srrm2	AV171757									151702	Smpd1	AV085132	187038	Atp5c1	BG072870
187208	Trio	BG073021	187117	Snrpd1	BG072941	190402	Pdrg1	AW556987	190393	Sfrs10	BG075725									187733	Aldh3a2	BG073489	160054	Tcp1	AV094914
185312	Vldlr	BG071366	188403	Hnrpa3	BG074041	175130	Itgb1	AI226124	159864	Actn4	AV094740									165756	Slc35a1	AV021713	170919	Sfrs3	AA138089
169875	Irf3	AV162240	157451	Tsn	AV114441	165391	Itgb1	AV016927	154983	Set	AV054888									185312	Vldlr	BG071366	188755	Dlat	BG074331
182061	Ddb2	BG068313	184176	Nsep1	BG070325	178213	Sparc	BG064802	169125	Mcm3	AV310994									178321	Stk3	BG064902	161188	Top1	AV032630
168239	Grn	AV134035	177231	Tsn	BG063954	171876	Lphn2	AI838622	170419	Rangap1	AV142511									180152	Pttg1ip	BG066621	181661	Rbmx	BG067942
188761	Arsa	BG074336	178716	Hnrpm	BG065277	157904	Sparc	AV170828	160567	Pa2g4	AV103840									178968	Itgb5	BG065503	183329	Nap1l1	BG069524
170039	Cct5	AV039998	176860	Tebp	BG063658	169810	Vim	AV113424	160178	Ccne1	AV095081									170039	Cct5	AV039998	157872	Rbmx	AV162431
190866	Myo1b	BG076112	178063	Ppp4r1	BG064662	152693	Ccnd2	AV087918	178212	Rangap1	BG064801									618776	Ctsd	X52886	176446	Hnrpc	BG063308
182036	Evi5	BG068290	163057	Arl6ip6	AV009950	190309	Tgif	BG075666	153453	Snrp70	AV041654									187804	Rasa3	BG073546	189016	Hnrpr	BG074553
157912	Cdh11	AV170815	190119	Casc3	AW556296	161237	Dtr	AV032861	151640	Pa2g4	AV085074									154792	Tcte1l	AV053447	177759	Mif	BG064410
619525	Smad6	AA451501	185218	Lap3	BG071281	187381	Hsd17b4	BG073167	180214	Csda	BG066680									172034	Maoa	AI838757	170974	Mif	AA163695
172460	Mcoln1	AI841374	151370	Hnrpa3	AV089298	183595	Hsd17b4	BG069782	161678	Npm1	AV036516									157821	Dpysl3	AV162270	187975	Ddx5	BG073760
189669	Ecm1	BG075104	177632	Tagln2	BG064297	170056	Dnaja1	AV041579	167681	Ncl	AV109323									171342	Impa1	AA152733	177843	Nap1l1	BG064473
157821	Dpysl3	AV162270	174519	Lef1	AA119479	187861	Copg2	BG073594	169518	Pa2g4	AV003385									189564	Akap11	BG075014	168507	Nola2	AV140272
165180	Entpd4	AV086322	174993	Mfng	AA116377	159577	Cd63	AV093530	167183	Csk	AV006282									183132	Ches1	BG069409	161978	Cspg6	AV039230
189564	Akap11	BG075014	189696	Cetn2	BG075128	172379	Rps6ka2	AI841242	156052	U2af1	AV072075									187505	Pycr1	BG073280	167947	Nap1l1	AV111597
183132	Ches1	BG069409	177784	Itgb1	AW544628	172115	Rab2	AI839761	170691	Npm1	AV036516									170093	Siah2	AV048302	178545	H2afz	BG065110
189118	Thrap2	BG074645	176548	Pdap1	BG063386	164579	Egln1	AV083138	178231	Pa2g4	BG064819									170287	Pola1	AV095001	177426	Fkbp4	BG064128
187505	Pycr1	BG073280	178552	Eno1	BG065117	183791	Mylk	BG070044	178355	Ncl	BG064932									186131	Igfbp4	BG072077	167735	H2afz	AV109411
172510	Txndc4	AI847876	180623	Usp3	C81187	160251	Atp6v1e1	AV095133	165198	Pa2g4	AV086344									185216	Vldlr	BG071280	190034	Gnaq	BG075431
185216	Vldlr	BG071280	171761	Rab3b	AI835990	157767	Laptm4a	AV162343	169655	Myo1b	AV074897									171060	Pygm	AI324008	151619	Tagln2	AV084804
177216	Tm9sf2	BG063940	159845	Gldc	AV094587	187829	App	BG073564	177488	Ncl	BG064177									177216	Tm9sf2	BG063940	171216	Crmp1	AA036522
166938	Cutl1	AV005842	182113	Arid1a	BG068360	166782	Ctsb	AV029852	171846	Hn1	AI838563									166938	Cutl1	AV005842	166795	Sap18	AV029959
168836	Cox7a2l	AV103166	155606	Txnrd1	AV059272	178667	Robo1	BG065230	619902	Npm1	NM_008722									175210	Camk2d	AA462389	178501	Rbm14	BG065068
169594	Reps1	AV133836	179001	Cycs	BG065532	169800	Ercc3	AV093303	169712	Vegfc	AV089828									169730	Idh1	AV090383	174793	Cct2	BE333279
151784	Smarca2	AV085419	177246	Mrpl32	BG063966	189986	Sorl1	BG075389	155992	Ifi30	AV061665									168836	Cox7a2l	AV103166	155296	Txn1	AV057438
184256	Cnnm2	BG070401	161534	Hmgcr	AV034519	167303	Btg1	AV087023	154345	Cebpa	AV049199									171270	Tcf3	AA015280	188786	Psmc1	BG074356
189346	Slc9a1	BG074837	188721	Vcp	AW552886	172283	Gnas	AI841014	159869	Mrpl1	AV094787									167171	Atp5a1	AV006298	188787	Psmc1	BG074357
164170	Pqlc1	AV074804	151951	Psmd12	AV028962	184013	Ankrd15	BG070167	189267	Hnrpu	BG074779									190665	Fcgrt	BG075948	185519	Bub3	AU043350
161852	Dscr3	AV037889	169598	Nasp	AV133968	190577	Hebp1	BG075868	178347	Mki67	BG064926									170044	Rdx	AV040247	187298	Pctk1	BG073095
154638	Tnip2	AV051979	178553	Eno1	BG065118	182387	Laptm4a	BG068617	177989	Smc2l1	BG064596									187287	P4ha1	AW548258	176420	Trim28	BG063288
190419	Mllt3	BG075744	178814	Nme1	BG065367	178686	Ppic	BG065249	168227	Hnrpa1	AV133972									160583	Aldh3a2	AV104088	168027	U2af1	AV133589
159524	Capg	AV088784	184898	Prkar2b	BG071003	170918	Rnf19	AA145819	153022	Idh3b	AV109376									166028	Ap3m2	AV024138	163416	Hadhsc	AV013144
176476	Vldlr	BG063333	163281	Cetn2	AV011947	187751	Serf2	BG073503	160667	Paics	AV104209									169790	Ywhae	AV113054	160596	Psmc5	AV104107
161478	Cdc42ep4	AV033754	163993	Pgam1	AV074144	152325	Pim1	AV068825	177846	Syncrip	BG064476									166093	Nid1	AV024525	186936	Eef1g	BG072780
157555	Dscr3	AV135750	181807	Kpna4	BG068073	169456	Sdf2	AV001050	170275	Adh5	AV094792									159524	Capg	AV088784	154939	Snrpd1	AV054849
188162	Scmh1	BG073830	172419	Comtd1	AI841315	164232	Serf2	AV078095	163368	Anln	AV012581									190398	Dnajb9	BG075729	157263	Fabp5	AV113890
186809	Spata13	BG072668	180433	Tnpo3	BG066805	165507	Serf2	AV017679	183144	Bub1b	BG069421									176476	Vldlr	BG063333	175289	Atp2a1	W41176
186887	Man2a1	BG072735	619467	Casp1	AA672522	175007	Cdkn1a	AA184368	154537	Parp1	AV051115									159807	Rps8	AV094598	181906	Idh2	BG068167
176622	Rnf13	BG063454	154066	Hnrpl	AV043587	178757	Atp6v1e1	BG065313	154622	Sfrs10	AV052025									169787	Bsg	AV112182	160417	H2afz	AV103398
175084	Cdkn1a	AA681082	177716	Phactr1	BG064375	168652	Cox7a2l	AV140511	171018	Mcm4	AA139961									619794	Ppib	M60456	170998	Tcp1	AA144790
162212	Aptx	AV040057	184750	Zdhhc3	BG070950	171110	Atp1a1	AA063844	161027	Lbr	AV031965									176622	Rnf13	BG063454	188404	Chuk	BG074042
164674	Mmp2	AV083696	189094	Hnrpl	BG074625	174294	Fyn	AA549609	157659	Syncrip	AV141413									172200	2410104I19Rik	AI837793	169673	Vdac3	AV078890
183050	Dnajc5	BG069253	176196	Nol6	BG063005	161238	Hpcal1	AV032929	168177	Hnrpm	AV133792									153680	Clk4	AV042530	618767	Hnrpa0	AA273932
169642	Snrpd1	AV063640	178551	Eno1	BG065116	178936	Bmpr1a	BG065473	178215	Ube2c	BG064804									169642	Snrpd1	AV063640	163141	Mapre1	AV010633
175145	Pbx3	AI415655	172552	Hnrpr	AI847563	151677	Kpna4	AV084978	188461	Bub1	BG074092									175145	Pbx3	AI415655	168470	Txn1	AV140195
153820	Atp6v1c1	AV042904	154743	Aldh4a1	AV053052	190371	Gnas	AW556925	177261	Anln	BG063979									161776	H2-Q1	AV037365	167642	Ndufb8	AV087994
164846	Atp9a	AV084064	180697	Amot	BG067039	190065	Dab2ip	BG075458	189013	Bub1	BG074551									161272	Fcgrt	AV033151	190570	Hprt1	BG075862
184580	Akap2	BG070714	154100	Tsn	AV043593	151781	Dab2ip	AV085309	185212	Ss18	AU040617									161184	Ahcyl1	AV032620	188921	Khdrbs1	BG074472
170000	Ell	AV033562	158052	Ewsr1	AV171801	176137	Zbtb20	BG062952	176199	Hnrpa3	BG063008									171214	Ctbp2	AA036337	154826	Txn1	AV053650
183576	Tpd52l2	BG069764	164961	Dpm3	AV084455	177174	Ubxd1	BG063907	157874	Ube2c	AV162459									152023	Dpysl4	AV029608	171310	Uqcrfs1	AA140080
152023	Dpysl4	AV029608				186444	Derl2	BG072370	189936	Lbr	BG075342									165558	Slbp	AV018070	174615	Lef1	AA119479
190425	Mapk8ip3	BG075749				160078	Sparc	AV094848	183403	Pcnt2	BG069597									169566	Taldo1	AV005380	187117	Snrpd1	BG072941
619598	Bcl2l2	BF540119				174374	Sparc	AW988741	189904	Tkt	BG075312									151173	Itm1	AV081359	184176	Nsep1	BG070325
161603	Flt1	AV035229				174758	Sparc	AW988741	187265	Etnk1	AW548188									165476	Nr2f2	AV017374	187078	Ctbp2	BG072903
165795	Serpinf1	AV022379				170076	B4galt1	AV042892	165871	Wrb	AV022958									152743	Epha4	AV089919	186178	Hnrpk	BG072120
187576	Ralgds	BG073344				155352	Mina	AV057772	176999	Fasn	BG063838									175568	Gpx1	AI526714	162856	Hnrpk	AV008236
165134	Scmh1	AV086174				154281	Ggh	AV048511	178628	Smarcad1	BG065193									154320	Leprotl1	AV049002	165166	Pkig	AV086352
156075	Prosc	AV072100				155911	Ggh	AV061111	163104	Fasn	AV010303									155946	Pdk2	AV061291	187598	Hnrpa0	BG073366
176070	Trim8	BG063064				168611	Stmn2	AV140569	183862	Hip2	BG069942									166228	Nr4a1	AV025218	170958	Got2	AA170483
162713	Sec8l1	AV006571				176584	Smpd3	BG063417	177517	Ewsr1	BG064201									188514	Ddost	BG074138	157790	Msn	AV162329
160713	Tpd52l2	AV104491				189175	Serpinf1	BG074697	178627	Syncrip	BG065192									167905	Ppap2b	AV111478	177632	Tagln2	BG064297
157546	Btbd5	AV135797				186274	Efha1	BG072207	178792	Rpa1	BG065346									187214	Pygb	BG073025	181400	Tubb3	BG067698
152180	Mcf2l	AV066904				186395	Gaa	BG072322	186709	Plekha6	BG072577									153240	B4galt5	AV041054	177854	Akt1	BG064484
155946	Pdk2	AV061291				177351	Galnt2	BG064057												175139	Fgfr1	AW476537	152425	Mapk8	AV070390
158038	Atp9b	AV171825																		165220	0610006O14Rik	AV086720	174519	Lef1	AA119479
166228	Nr4a1	AV025218																		154544	Traf4	AV051078	174539	F2rl1	AA198185
175044	Rapgef4	AA388005																		172590	Atf5	AI851042	178169	Cbx3	BG064760
170989	Cdkn1a	AA072841																		166004	BC003251	AV024206	181787	Top1	BG068053
619584	Nrp2	BE915536																		184716	Ncoa2	BG070920	159230	Rnf12	AV088120
167905	Ppap2b	AV111478																		186579	Cdk5	AU042876	177784	Itgb1	AW544628
187214	Pygb	BG073025																		619518	Rara	AA049907	175017	Stat6	AA210400
154385	Adamts9	AV049836																		187602	Laptm4b	BG073369	187613	Acat2	BG073378
151760	Mgst2	AV085155																		165351	Spnb2	AV086875	160609	Hprt1	AV104126
175139	Fgfr1	AW476537																		157409	Rbp1	AV114351	155156	Psma6	AV056385
154544	Traf4	AV051078																		153562	Dnajb9	AV042307	178552	Eno1	BG065117
168120	Ssr2	AV133735																		619855	Stat6	L47650	168883	Txn1	AV123561
166678	Ier2	AV029386																		166500	Lrrfip1	AV026341	178243	Hspca	BG064829
155662	Ggh	AV059616																		165641	Auh	AV019934	188024	Pkig	BG073627
184716	Ncoa2	BG070920																		154779	Rab3a	AV053224	160305	Cox5a	AV095075
167545	Tpst2	AV087627																		162191	Bsg	AV040101	185259	Nr2f1	BG071317
162181	Slc43a2	AV040018																		183597	Tcte1l	BG069784	171761	Rab3b	AI835990
184150	Pdir	BG070300																		169557	Cpe	AV004714	180260	Acadl	BG066557
180488	Atf6	BG066852																		159598	Ubc	AV093564	180245	Acadl	C79809
165641	Auh	AV019934																		160750	Becn1	AV104535	186705	Snrpe	BG072573
172135	Atp6v1c1	AI839561																		169721	Nfe2l2	AV081263	155606	Txnrd1	AV059272
168697	Calm2	AV150005																		166305	Lamp2	AV025596	162843	Cbx1	AV007919
188650	App	BG074250																		164982	Sdfr1	AV085841	163568	Hnrpa0	AV014526
169557	Cpe	AV004714																		167509	Anxa4	AV087622	177849	Nxf1	BG064479
165457	Rbms3	AV017094																		619591	Fgfr1	AW320722	188485	Atp5c1	BG074111
169463	Grn	AV001464																		154330	Becn1	AV049038	185157	Ppp4c	BG071232
166642	App	AV028985																		163866	Dscr2	AV073653	188721	Vcp	AW552886
169697	Gsta4	AV080417																		164320	Pttg1ip	AV078319	155213	Hdgf	AV056783
165767	Col5a1	AV021955																		618956	Rab9	W98785	171658	Myh10	AA216997
172337	Sqstm1	AI840617																		172540	Sucla2	AI847532	169598	Nasp	AV133968
167509	Anxa4	AV087622																		165192	Rab27b	AV086464	178553	Eno1	BG065118
619591	Fgfr1	AW320722																		619780	Pabpc4	W41938	188115	H3f3b	AW551507
163866	Dscr2	AV073653																		154735	Tk2	AV052772	189388	Fkbp1a	BG074872
153065	Gnl2	AV108847																		153182	1700013N18Rik	AV040818	160164	Psma4	AV095052
190081	Nr3c1	BG075473																		188690	Ccnd2	BG074278	188473	Hdgf	BG074102
188690	Ccnd2	BG074278																		170595	Itm1	AV120956	157205	Magoh	AV113541
190585	Atp9a	BG075876																		151362	Rxrg	AV089219	184898	Prkar2b	BG071003
167025	Sdha	AV006084																		171462	Kns2	AA017738	188364	Vil2	BG074004
162210	Arl10c	AV039920																		157043	Bsg	AV112182	163993	Pgam1	AV074144
175323	Ctsb	AA276279																		167025	Sdha	AV006084	172254	Tuba6	AI840757
160744	Pelo	AV104395																		157720	Psmd8	AV141816	176450	Irak1	BG063311
161015	Tusc3	AV031846																		170509	Ube2d2	AV032151	186357	Gnaq	BG072285
189384	Lztr1	BG074868																		186407	Lamp2	BG072334	180302	Tpr	BG066593
169271	Ap2a2	AV303722																		165302	Tcte1l	AV086866	178318	Psma7	BG064899
172628	Msx2	AI854094																		183724	Rab5a	BG069907	159492	Cox5b	AV088644
157447	Blcap	AV114560																		186814	Nfatc4	BG072673	188437	Hdgf	BG074071
179188	Trim47	BG065693																		169271	Ap2a2	AV303722	177233	Etf1	BG063956
153648	Arf4	AV042423																		153648	Arf4	AV042423	178551	Eno1	BG065116
183705	Tpd52l2	BG069888																		167271	Ldh2	AV006368	172552	Hnrpr	AI847563
186986	Arrdc3	BG072824																		160145	Crmp1	AV094903	178702	Cct3	BG065265
166084	Numb	AV024449																		155753	Bnip3l	AV060017	174409	Cct2	BE333279
618883	Rora	U53228																		171713	Rbm4	AI836965	171808	Tubb5	AI838284
155753	Bnip3l	AV060017																		155680	Ccnd2	AV059550	160314	Prdx1	AV095139
155680	Ccnd2	AV059550																		155269	Lmna	AV057135	174504	Ap3s2	AA013561
167495	Slc25a11	AV087729																		166576	Dnaja2	AV028631	160666	Snrpa1	AV104159
160624	Sparc	AV104148																		619749	Nr4a2	NM_013613	178543	Ap1m2	BG065108
166286	Crnkl1	AV025496																		187412	Ogt	BG073194
155269	Lmna	AV057135																		156094	Rnf13	AV072479
171821	Hsd17b4	AI838302																		169227	Plxnb2	AV006219
151807	Dcn	AV085326																		170994	Ppp3cc	AA062279
156094	Rnf13	AV072479																		160602	Bsg	AV104097
170994	Ppp3cc	AA062279																		156016	Ppap2b	AV061558
164440	Ctsb	AV082012																		166735	Lamp2	AV029483
156016	Ppap2b	AV061558																		154626	Etf1	AV051834
188135	Bgn	BG073809																		170591	Ubb	AV123567
178842	Ctsb	BG065392																		164519	Gnb2-rs1	AV082439
619947	Msx1	NM_010835																		167814	Atf4	AV111314
170591	Ubb	AV123567																		169026	Prkcz	AV167330
180776	Hsd17b4	BG067110																		165738	Arbp	AV021300
167814	Atf4	AV111314
169026	Prkcz	AV167330
191072	Rock1	BG076290
166411	Myo1b	AV025953
