# Supplementary material for: Combined Analysis of Murine and Human Microarrays and ChIP Analysis Reveals Genes Associated with the Ability of MYC To Maintain Tumorigenesis
Source: PLoS Genet. 2008 Jun 6;4(6):e1000090. doi: 10.1371/journal.pgen.1000090 (PMC2390767; doi:10.1371/journal.pgen.1000090)
Supplement: Table S7 — Raw data of ChIP experiments. ChIP for MYC binding to E-box regions were examined for ribosomal structural proteins (figure 4) and genes with the PR pattern and RR pattern expression whose homologs shown to be direct MYC targets before (figure 6 and [35]). Real-time PCR was applied to measure MYC binding to the E-box regions in the promoter of these MYC targets upon MYC ON, MYC inactivated for 48 hours, and MYC reactivated for 48 hours. Percentage of DNA brought down by ChIP was calculated as shown before [19]. (0.21 MB XLS) [file pgen.1000090.s014.xls]

## Sheet: Sheet1
Ribosomal structural protein genes	MYC ON (% of input DNA)	MYC OFF 48 hours (% of input DNA)	MYC Reactivated 48 hours (% of input DNA)
RPL4 (ebox1)	0.0016398	0.000364	0.0016398
RPL4 (ebxo2)	0.0037157	0.000526	0.0026327
RPL8 (ebox1)	0.0039179	0.000263	0.0022149
RPL8 (ebox2)	0.0043307	0.000284	0.0047948
RPL8 (ebox3)	0.0050184	2.6e-05	0.0027241
RPL10 (ebox1)	0.011912	0.00084	0.0026076
RPL10 (ebox2)	0.017498	0.00014	0.0072543
RPL14 (ebox1)	0.018536	0.00025	0.0095208
RPL14 (ebox2)	0.021882	0.00325	0.0098856
RPL14 (ebox3)	0.022948	0.00634	0.013325
RPL18 (ebox1)	0.023425	0.000856	0.04665
RPL19 (ebox1)	0.031945	0.00675	0.027972
RPL22 (ebox1)	0.040409	0.00243	0.013684
RPL23 (ebox1 and 2)	0.04532	0.00983	0.0287
RPL30 (ebox1)	0.061344	0.00634	0.018754
RPL30 (ebox2)	0.14327	0.00241	0.028973
RPL31 (ebox1)	0.062003	0.00567	0.012018
RPL32 (ebox1)	0.006665	6.35e-05	0.00025904
RPL34 (ebox1)	0.0012193	0.000734	5.8051e-05
RPL35 (ebox1)	0.0059532	9.57e-06	2.7876e-06
RPL38 (ebox1)	0.33892	0.00394	0.2687
RPL39 (ebox1)	0.010518	0.00479	7.8035e-05
RPS2 (ebox1)	0.33098	0.0784	0.57933
RPS7 (ebox1)	0.099403	0.00783	0.10833
RPS9 (ebox1)	0.10899	0.000736	0.02527
RPS9 (ebox2)	0.17965	0.00253	0.096321
RPS10 (ebox1)	0.29019	0.0673	0.30932
RPS11 (ebox1)	0.095993	0.00776	0.082492
RPS12 (ebox1)	0.00052577	6.34e-05	0.0050066
RPS12 (ebox2)	0.0098585	0.000538	0.0017426
RPS13 (ebox1)	0.012346	0.00368	0.023216
RPS15 (ebox1)	0.021743	0.000152	0.024931
RPS17 (ebox1)	0.0019442	0.000886	0.0010233
RPS19 (ebox1)	0.011524	0.000374	0.0073512
RPS20 (ebox1)	0.082499	0.000264	0.12365
RPS23 (ebox1)	0.34999	0.00264	0.055376
RPS23 (ebox2)	0.21449	0.00636	0.030981
RPS25 (ebox1)	0.0027067	0.000964	2.0872e-06
RPS2 (ebox1)	0.12138	0.00254	0.057779
RPS28 (ebox1)	0.22321	0.0036	0.13541
RPS28 (ebox2)	0.093646	0.00264	0.059416
PR group genes	MYC ON (% of input DNA)	MYC OFF 48 hours (% of input DNA)	MYC Reactivated 48 hours (% of input DNA)
sfrs3 (ebox1)	0.040954	0.000856	0.00432
sfrs3 (ebox2)	0.03903	0.000948	0.00853
nap1l1 (ebox1 and 2)	0.0021435	0.000112	0.000732
npm1 (ebox1)	0.00015516	3.74e-06	1.79e-05
npm1 (ebox2)	0.53558	0.000574	0.00509
Ifi30 (ebox1)	0.00018227	6.34e-05	0.000194
Ifi30 (ebox2)	0.19332	0.00584	0.198
Ifi30 (ebox3)	0.0067632	0.0001978	0.000909
Ddx3x (ebox1)	0.000965	1.21e-05	0.00352
Ipo7 (ebox1)	0.025971	0.0001425	0.0367
Ipo7 (ebox2)	0.00077917	7.38e-05	0.000127
Ruvbl1 (ebox1)	0.48389	0.0837	0.412
Ruvbl1 (ebox2)	0.26368	0.000943	0.00167
Akap11 (ebox1 and 2)	0.99335	0.00284	0.018
Ranbp (ebox1)	0.21259	0.01736	0.294
Ranbp (ebox2)	7.4865e-05	3.78e-05	0.000318
Gcsh (ebox1)	0.0074598	7.65e-05	0.0053
Xpo1 (ebox1)	0.098372	0.000274	0.00357
Ppp1cc (ebox1)	3.4365	0.00746	0.29
Usp10 (ebox1)	0.00121	0.000628	0.00672
Hmgb1(ebox1)	0.0023315	0.000163	0.000928
Leprel1(ebox1)	0.15054	0.000714	0.00719
Macf1 (ebox1)	0.0011445	0.000735	0.00233
Usmg5 (ebox1)	0.028338	0.00725	0.0181
Tagln2 (ebox1)	0.0018556	6.35e-05	1.47e-06
Tagln2 (ebox2)	0.021107	0.00639	0.00223
Rbm14 (ebox1)	0.0023323	0.000968	0.00161
Tomm7 (ebox1)	0.0034739	8.95e-05	0.000561
U2af1 (ebox1)	0.0017164	3.73e-05	0.000759
Psmc5 (ebox1)	0.003524	2.64e-05	0.000924
Cks1b (ebox1)	0.084334	0.00643	0.024
Khdrbs1 (ebox1 and 2)	0.0021781	0.000975	0.00107
Khdrbs1 (ebox3)	0.46166	0.000263	1.04e-06
Lef1 (ebox1)	0.0096583	0.000649	0.00155
Lef1 (ebox2)	0.05196	3.96e-05	0.00287
Hnrpa3 (ebox1)	0.0047409	0.000132	0.000918
Tsn (ebox1)	0.064373	0.000943	0.0121
Nsep1 (ebox3)	0.018286	0.000139	0.000889
Tebp (ebox1)	0.012526	0.000295	0.000961
Lap3 (ebox1)	0.00053604	0.000195	0.000402
Mfng (ebox1)	0.70823	0.000647	0.00011
Itgb1 (ebox1)	0.019558	0.000172	0.00203
Usp3 (ebox1)	0.038657	0.000645	0.00277
Gldc (ebox1)	0.0029996	0.000174	0.00407
Gldc (ebox2)	0.02092	0.000938	0.0308
Arid1a (ebox1)	0.0024051	0.000736	0.0332
Arid1a (ebox2)	0.021642	0.00726	0.0132
Txnrd (ebox1)	0.00014487	0.000193	0.0195
Hmgcr (ebox1)	0.021092	0.000395	0.00347
Vcp (ebox1)	0.0094899	0.000183	0.0173
Nme1 (ebox1)	0.0047657	0.000638	0.0254
Nme1 (ebox2)	0.48181	0.0746	0.234
Prkar2b (ebox1)	0.00562	0.000974	0.00086
Casp1 (ebox1)	0.03365	0.00273	0.112
Nol6 (ebox1)	8.5636e-05	0.000235	0.00072
Ewsr1(ebox1)	0.055258	0.00384	0.326
Csk (ebox1)	0.13683	0.00999	0.18
Csk (ebox2)	4.7723e-05	0.00932	1.33e-06
Mbd3 (ebox1)	1.1327e-06	0.000936	9.4e-09
Mbd3 (ebox2)	0.00022952	0.000325	0.0178
RR group genes	MYC ON (% of input DNA)	MYC OFF 48 hours (% of input DNA)	MYC Reactivated 48 hours (% of input DNA)
vcam1(ebox1)	5.34e-06	1.04e-07	0.0001026
vcam 1 (ebox2)	0.00023195	9.48e-05	0.0002789
vcam 1 (ebox3)	0.00063517	9.82e-05	0.00016012
net1 (ebox1)	1.8426e-06	2.38e-06	5.631e-06
Dgkg (ebox1)	2.557e-05	1.43e-06	1.8203e-05
Dgkg (ebox2)	0.0027139	0.000635	0.0004434
cdca7 (ebox1)	6.9724e-05	9.38e-05	1.2052e-05
ptdsr (ebox1)	0.00012985	9.22e-05	6.9983e-05
ptdsr (ebox2)	0.00020635	6.45e-05	0.00029714
fkbp5 (ebox1)	5.9539e-05	3.84e-06	1.6148e-05
usp10 (ebox1)	3.328e-06	9.28e-05	1.2158e-06
ralgds (ebox1)	0.1041	0.00938	0.1049
mtap (ebox1)	0.00024014	3.65e-05	0.00021203
xpo (ebox1)	0.00067494	0.000172	0.00073466
xpo (ebox2)	0.0022413	0.000348	0.0019785
slc19al (ebox1)	0.00033161	4.93e-05	0.00019749
cebpa (ebox1)	0.00057855	5.83e-05	0.000445
cebpa (ebox2)	0.029122	0.000675	0.049135
hip2 (ebox1)	0.010079	0.000828	0.0072325
arsa (ebox1)	0.0151	0.000938	0.015095
arsa (ebox2)	0.00084472	9.28e-05	0.00076579
arsa (ebox3)	0.017345	0.0002935	0.011181
arsa (ebox4)	0.0092333	0.000335	0.013612
polr2b (ebox1)	0.0044005	0.000628	0.0020863
rarg (ebox1)	0.015101	0.000778	0.0074862
mrpl37 (ebox1)	0.021694	0.00636	0.020012
cspg6 (ebox1)	0.00256	0.000194	0.00108
cspg6 (ebox2)	0.0057668	0.00193	0.0070489
cct5 (ebox1)	0.01258	0.000963	0.044527
smyd2 (ebox1)	0.023367	0.00245	0.13035
smyd2 (ebox2)	0.00915	0.000584	0.00165
gtf3a (ebox1)	0.0015233	0.000938	0.010174
gtf3a (ebox2)	6.2767e-05	1.43e-06	1.7441e-05
gtf3a (ebox3)	0.00032881	0.000195	0.00088794
suclg2 (ebox1)	0.0019831	0.000847	0.0011549
exo1 (ebox1)	0.00846	0.0009384	0.00196
parp1 (ebox1)	0.0024937	0.000293	0.0010841
ak2 (ebox1)	0.010182	0.00458	0.035158
ak2 (ebox2)	0.0028106	0.000553	0.0032306
shmt1 (ebox1)	0.0043135	0.000111	0.0032461
shmt1 (ebox2)	0.001314	0.000188	0.000431
shmt1 (ebox3 and 4)	0.00075913	3.94e-05	0.00658
pycrl (ebox1)	0.0021048	0.000444	0.010449
pycrl (ebox2)	0.00132	0.000988	0.00635
ifrd2 (ebox1 and 2)	0.030892	0.00115	0.026756
dhx15 (ebox1)	0.0032553	0.000946	0.0027603
seh1l (ebox1)	0.00013266	7.35e-05	0.00054929
grpel2 (ebox1)	0.073249	0.00946	0.013642
exosc7 (ebox1)	0.013755	0.00855	0.013035
csda (ebox1)	0.018173	0.00936	0.038553
csda (ebox2)	0.00121	0.000993	0.00837
isnya1 (ebox1 and 2)	0.054173	0.000663	0.010542
matr3 (ebox1)	0.0142	0.000394	0.075356
tomm70a (ebox1)	0.0014089	0.000947	0.0063266
hrb (ebox1)	0.0041087	0.000771	0.0069089
hnrpab (ebox1)	0.029489	0.001942	0.03044
gphn (ebox1)	0.007171	0.00361	0.012524
ppp1r7 (ebox1)	0.01087	0.000935	0.0374
npm1 (ebox1)	0.0067614	0.000998	0.0020316
npm1 (ebox2)	0.056454	0.00153	0.026115
actn4 (ebox1)	0.00047089	0.000954	0.0024797
actn4 (ebox2)	0.0070334	0.00293	0.011642
set (ebox1)	0.089748	0.00557	0.151
pa2g4 (ebox1)	0.0016532	0.000948	0.0084484
pa2g4 (ebox2)	0.00057065	3.98e-05	0.00062549
ncl (ebox 1 and 2)	0.020718	0.000395	0.041716
ncl (ebox 3, 4 and 5 )	0.047688	0.00866	0.10316
