# Supplementary material for: Combined Analysis of Murine and Human Microarrays and ChIP Analysis Reveals Genes Associated with the Ability of MYC To Maintain Tumorigenesis
Source: PLoS Genet. 2008 Jun 6;4(6):e1000090. doi: 10.1371/journal.pgen.1000090 (PMC2390767; doi:10.1371/journal.pgen.1000090)
Supplement: Table S9 — List of Affymetrix probe IDs of human homologs of genes associated with MYC-induced tumorigenesis in mice. (0.02 MB XLS) [file pgen.1000090.s016.xls]

## Sheet: wu_lawlor_induced_affy
induced gene Affymetrix probe ID	repressed gene Affymetrix probe ID
200946_x_at	202433_at
200947_s_at	202814_s_at
201085_s_at	202815_s_at
201086_x_at	204043_at
201343_at	204642_at
201344_at	205738_s_at
201345_s_at	205876_at
201790_s_at	214188_at
201791_s_at	214285_at
201975_at
202179_at
202333_s_at
202334_s_at
202335_s_at
202414_at
202639_s_at
202640_s_at
202899_s_at
203565_s_at
204033_at
204228_at
204528_s_at
204580_at
207168_s_at
207980_s_at
208151_x_at
208272_at
208672_s_at
208673_s_at
208718_at
208719_s_at
208752_x_at
208753_s_at
208754_s_at
208796_s_at
209104_s_at
209357_at
209595_at
210120_s_at
210477_x_at
210671_x_at
210716_s_at
210717_at
211320_s_at
211763_s_at
212612_at
212689_s_at
212967_x_at
213097_s_at
213538_at
213864_s_at
213926_s_at
213928_s_at
213998_s_at
214500_at
214501_s_at
214988_s_at
215604_x_at
216437_at
217809_at
218091_at
218092_s_at
219158_s_at
