# Supplementary material for: Combined Analysis of Murine and Human Microarrays and ChIP Analysis Reveals Genes Associated with the Ability of MYC To Maintain Tumorigenesis
Source: PLoS Genet. 2008 Jun 6;4(6):e1000090. doi: 10.1371/journal.pgen.1000090 (PMC2390767; doi:10.1371/journal.pgen.1000090)
Supplement: Table S10 — List of primer sequences and promoter sequences for quantitative real-time PCR and ChIP. (0.65 MB XLS) [file pgen.1000090.s017.xls]

## Sheet: Sheet1
Real-time PCR primers
Gene Name	Accession Number	forward primer	reverse primer
mouse RPL6	NM_011290	AAGCCCAAGAAGGCGAAGC	GCAGCCGAGTATTTCCTTTTGTA
mouse RPL24	NM_024218	CTGTGCAGTTTCAGCGGGTA	TGATGGCTCGTTGGAATTTGAC
mouse RPS27	NM_027015	CCTTCATCCCTCTCCAGAAGA	CCGTGGTGATTTTATAGCATCCT
mouse RPL3	NM_013762	GGAAAGTGAAGAGCTTCCCTAAG	CTGTCAACTTCCCGGACGA
mouse RPS5	NM_009095	TGGCAGAGACCCCTGACAT	GGGCAGGTACTTGGCATACT
mouse RPS11	NM_013725	ATGGCGGACATTCAGACGG	AATGGCCTCTTTAGGTGTCTTG
mouse RPL36a	NM_019865	GTGAACGTGCCTAAAACCCG	AGGCTTAGTCTGCCCACCATA
mouse RPS21	NM_025587	GTCCATCCAGATGAACGTGG	CCATCAGCCTTAGCCAATCGG
mouse RPS25	NM_024266	CCCAGTAAATAAATCTGGTGGCA	CGGAACCTCCTTACAGAGCTT
mouse RPL10a	NM_011287	ATGAGCAGCAAAGTCTCACG	GGTCGTAGTTCTTCAGGCTGAT
mouse RPS24	NM_011297	AACCGTCTGCTTCAGAGGAAA	CAGTCTGTGTTTAGGCTCATTCT
mouse GTF2F2	BC027173	GGGGAACTCGATCTGACGG	AGTCCTTCCTTGATTTTTGGCA
mouse PPIH	AK008394	TTGGACCCATTCATTAACCTGC	CAGTGGGCATCAGGATCAGAG
mouse H2AFY	AF171080	GGTGGAGGCCATAATCAATCC	GCCAAGCAGTTTTTCACCGTC
mouse SFRS3	NM_013663	GCGCAGATCCCCAAGAAGG	ATCGGCTACGAGACCTAGAGA
mouse NOLA2	NM_026631	GGAGCGCACGTACAAAGAG	ACGAATCTGCTTTTGCTTCACA
mouse BLMH	AK029274	TTGAGCAATATGGTTGGAGGGA	ACCAGAGTAGTGAAAAGGAAAGC
mouse RCOR1	BC042731	GTGCCCGACTTCGATCCTG	GATGTACTCGTCCAGTTTTGCT
mouse SON	AK122418	AAATCTCACCGTTCTCAGACAC	GGAGACCTTTTGCGTTTCTCT
mouse CCNG1	NM_009831	ACAACTGACTCTCAGAAACTGC	CATTATCATGGGCCGACTCAAT
mouse LIFR	NM_013584	AGCTCTGACCCTCCTGCAT	TGGGTGACAAGAATGGAACCT
mouse EDG1	NM_007901	ATGGTGTCCACTAGCATCCC	CGATGTTCAACTTGCCTGTGTAG
mouse FABP3	NM_010174	ACCTGGAAGCTAGTGGACAG	TGATGGTAGTAGGCTTGGTCAT
mouse BZW2	NM_025840	AACAGGCCAGCGGTTCAAAA	TCGTGAGCCAGTAGAATCCAAA
mouse NAP1L1	NM_139207	GTTCCTGAGAATGGCGATCTG	TTCCCCTTCCTCGTCAGCTT
mouse UBE2D2	NM_019912	ACAAGGAATTGAATGACCTGGC	CACCCTGATAGGGGCTGTC
reverse-tTA		GGACGAGCTCCTCTAGACG	GAAGTCGGCCATATCCAGAG
ChIP primers (ribosomal structural proteins)
Gene Name	promoter sequences	forward primer	reverse primer
RPL4 (ebox1)	TGATGTTGTAATTTGCGTCTTACTCTGTTTTCAGTGACAGTTGCCTGCTGTCAGTAAGCTGAATCAGAAGGTTGACGAAAATTATTGCTGAGCAGCTCAAAACTTTAACTGAGATTTGAGACTTGAAATGGTAACAGAAAGTTGTGAATTTCATGGATAAAAGTGTCAGGTGTGGCTGCTGAAAGTTGCTTTGCCTGCTGAGACAGTTTTTCGTTTTGCTAAGATTGAGGATGTGGGAAGTCTTGATCAGAATACTAAAGCTACTTACTTTATAGGTCTATGCCTCTCAGAGAATGAGAGCTGGCAAGGGCAAAATGAGAAACCGACGGCGGATCCAGCGCAGGGGGCCCTGCATCATCTATAATGAAGATAATGGTATCATCAAGGCCTTCCGCAACA…	CGCAACATCCCTGGTAAATC	TCAGAAACACGGACCATGAA
RPL4 (ebxo2)	TGATGTTGTAATTTGCGTCTTACTCTGTTTTCAGTGACAGTTGCCTGCTGTCAGTAAGCTGAATCAGAAGGTTGACGAAAATTATTGCTGAGCAGCTCAAAACTTTAACTGAGATTTGAGACTTGAAATGGTAACAGAAAGTTGTGAATTTCATGGATAAAAGTGTCAGGTGTGGCTGCTGAAAGTTGCTTTGCCTGCTGAGACAGTTTTTCGTTTTGCTAAGATTGAGGATGTGGGAAGTCTTGATCAGAATACTAAAGCTACTTACTTTATAGGTCTATGCCTCTCAGAGAATGAGAGCTGGCAAGGGCAAAATGAGAAACCGACGGCGGATCCAGCGCAGGGGGCCCTGCATCATCTATAATGAAGATAATGGTATCATCAAGGCCTTCCGCAACA…	CAAACGCAGTTACCCTGGTG	GGTTCCACAGACACAGATGG
RPL8 (ebox1)	ACTGGGCATGTCAAGAGTGTCTTTGGGAGCTGGGGAGTTGAGTCTGTGGTTAAGAGCCCTTGTTGCTTTTGCAGAAGACCTGGGTTTGATTCCCAGCAGCCACGTAACAGCTCATAGCTGTTTGTAACTCCATTTTCAAGGGCTCCAATCACTTCTTTTGTCATTCCTGGGCACCAGGCATATACTTGGTGCAGTTGTACAGGCCAAACACCCAGACTCATAAAATAAATCTTAAAAAAAAAAATTGCCTGATGGTGGGGGTGCTCCTCTTTAATGGCAGCACTCAAAAGAGACAGATGGATCTCTGAGTTTGAGTTCCTCCTGATCTAGAGTGAGTTCCAGGACAGCCAGGTTTACACAGAGAAACCCTGTCTATAAATAAATATATAAGGTGTCTTT…	ATCCGAGGGCAGAGGAAAG	GAAGTCCACAGCACGTAGGC
RPL8 (ebox2)	ACTGGGCATGTCAAGAGTGTCTTTGGGAGCTGGGGAGTTGAGTCTGTGGTTAAGAGCCCTTGTTGCTTTTGCAGAAGACCTGGGTTTGATTCCCAGCAGCCACGTAACAGCTCATAGCTGTTTGTAACTCCATTTTCAAGGGCTCCAATCACTTCTTTTGTCATTCCTGGGCACCAGGCATATACTTGGTGCAGTTGTACAGGCCAAACACCCAGACTCATAAAATAAATCTTAAAAAAAAAAATTGCCTGATGGTGGGGGTGCTCCTCTTTAATGGCAGCACTCAAAAGAGACAGATGGATCTCTGAGTTTGAGTTCCTCCTGATCTAGAGTGAGTTCCAGGACAGCCAGGTTTACACAGAGAAACCCTGTCTATAAATAAATATATAAGGTGTCTTT…	CTGCTAACCTCATCCTTGCAT	AAAACACCTCCCACAAATGG
RPL8 (ebox3)	ACTGGGCATGTCAAGAGTGTCTTTGGGAGCTGGGGAGTTGAGTCTGTGGTTAAGAGCCCTTGTTGCTTTTGCAGAAGACCTGGGTTTGATTCCCAGCAGCCACGTAACAGCTCATAGCTGTTTGTAACTCCATTTTCAAGGGCTCCAATCACTTCTTTTGTCATTCCTGGGCACCAGGCATATACTTGGTGCAGTTGTACAGGCCAAACACCCAGACTCATAAAATAAATCTTAAAAAAAAAAATTGCCTGATGGTGGGGGTGCTCCTCTTTAATGGCAGCACTCAAAAGAGACAGATGGATCTCTGAGTTTGAGTTCCTCCTGATCTAGAGTGAGTTCCAGGACAGCCAGGTTTACACAGAGAAACCCTGTCTATAAATAAATATATAAGGTGTCTTT…	CCGTGCCTACCACAAGTACA	CCAGCACAGCAACAAGAAAA
RPL10 (ebox1)	CCTGGGGATCAAGACTTACAAAGCAGGGCCATGCAGTTTCAAACATTTATACACATAAAGTAAATACATGTAAGGGCTGAAGAGATGGGTTAGCTGTAAGAGAACTAGTTCTTGCAGAGGATCTGAGATTGATTCCTAGTACCCACAGGGAGGCTCACAACTGTCAGTAACTCCGGTTCTAGGGGATCTGACACCCTCTTCTGGCTTCTGCCAGCTTCAGAAATGTATGCTGTACACTTGCATGCTTGCATGCAAAACACTCATACGAATATAAATGCATGGCTGGCTGTGGTGGCACAGGTCTTAGATCTGCACACATAGGTATGTGGATCTCTGTTTGCTGAAGGCCATCCTGATCTACATAAGTGAGTTTCAGGTCACCGGGGCTGACACACTCAG…	GACACAAGAGGCACAAATTCA	CAATCTAGGGAGGCACCAGA
RPL10 (ebox2)	CCTGGGGATCAAGACTTACAAAGCAGGGCCATGCAGTTTCAAACATTTATACACATAAAGTAAATACATGTAAGGGCTGAAGAGATGGGTTAGCTGTAAGAGAACTAGTTCTTGCAGAGGATCTGAGATTGATTCCTAGTACCCACAGGGAGGCTCACAACTGTCAGTAACTCCGGTTCTAGGGGATCTGACACCCTCTTCTGGCTTCTGCCAGCTTCAGAAATGTATGCTGTACACTTGCATGCTTGCATGCAAAACACTCATACGAATATAAATGCATGGCTGGCTGTGGTGGCACAGGTCTTAGATCTGCACACATAGGTATGTGGATCTCTGTTTGCTGAAGGCCATCCTGATCTACATAAGTGAGTTTCAGGTCACCGGGGCTGACACACTCAG…	CTTCGAACTGGATCGGTGTT	CTTTCTTCCGTCCCAAATCA
RPL14 (ebox1)	TACTATGTATGCCAGGCTAATCTCAAGCTCTTGGCACTTTCTACCCAAGCCTGCTGCGTGCTGGGATTATAGCCATGCACCACTGCACATGGCTTATATGCAATATTTTTACTTGTGAATTTGAGGTTTCATCTAAGGCTTCCTTTCCAAAAAAAAAAAAAAAAATGACCTAATAATAAAAAAAATCAAGGAAATATAAGAGCTGCATGTTTAAGAACAACAGGTGAACTTTTTTCTTTCCCTGAACCACTGTGATTGACTTTAAGTGTATTCATTTTGGTAGTTTGGGGTTTGAATCCTGGTTCCCACGTGCCCCAGGAAAACTCTTCCCTGCTCTGCCACACTCCCGAGTCCACTGCTGGTTGGTTCCTGTCTCATCCCCCAAGCTCCCGGCAGTGA…	AGTTTGGGGTTTGAATCCTG	AACCAACCAGCAGTGGACTC
RPL14 (ebox2)	TACTATGTATGCCAGGCTAATCTCAAGCTCTTGGCACTTTCTACCCAAGCCTGCTGCGTGCTGGGATTATAGCCATGCACCACTGCACATGGCTTATATGCAATATTTTTACTTGTGAATTTGAGGTTTCATCTAAGGCTTCCTTTCCAAAAAAAAAAAAAAAAATGACCTAATAATAAAAAAAATCAAGGAAATATAAGAGCTGCATGTTTAAGAACAACAGGTGAACTTTTTTCTTTCCCTGAACCACTGTGATTGACTTTAAGTGTATTCATTTTGGTAGTTTGGGGTTTGAATCCTGGTTCCCACGTGCCCCAGGAAAACTCTTCCCTGCTCTGCCACACTCCCGAGTCCACTGCTGGTTGGTTCCTGTCTCATCCCCCAAGCTCCCGGCAGTGA…	TTACAACGCCAAGCTCACTG	TACGCATGCTCACTGGGTTA
RPL14 (ebox3)	TACTATGTATGCCAGGCTAATCTCAAGCTCTTGGCACTTTCTACCCAAGCCTGCTGCGTGCTGGGATTATAGCCATGCACCACTGCACATGGCTTATATGCAATATTTTTACTTGTGAATTTGAGGTTTCATCTAAGGCTTCCTTTCCAAAAAAAAAAAAAAAAATGACCTAATAATAAAAAAAATCAAGGAAATATAAGAGCTGCATGTTTAAGAACAACAGGTGAACTTTTTTCTTTCCCTGAACCACTGTGATTGACTTTAAGTGTATTCATTTTGGTAGTTTGGGGTTTGAATCCTGGTTCCCACGTGCCCCAGGAAAACTCTTCCCTGCTCTGCCACACTCCCGAGTCCACTGCTGGTTGGTTCCTGTCTCATCCCCCAAGCTCCCGGCAGTGA…	GGTGTAAGGAGCAGCTTTTGTT	TTCAAAGTACACTTACCACTGCTCA
RPL18 (ebox1)	TTGGGAGCTAGTTTTGAGAACATAAATAAAAGCTAACATCTTTACAGGGATCTGAACTCTCATCCATACTGGGCCCAGAACCAGGGCCTTCACATGCTAAGCAAGAGCTGAGCTCTAAGGGACTCTGAGCCAGCAGCCGCTTGTCTTGTGCAGCTCAGTTTTTACACCGAGACAGTGTTTCAATGAGTTTCTGGACTCTGGGAGGAATGGTCCCAAGCCGAGACAAAAACATCACTTGTGTGTGTTAAGTGAACTTGTCAGGGGTGGGACATGTCTTCTTCCTCTAGTTTGAATCCTTTGAGGTTTGAATTGTCGACTAAGTAGCCTAAAAGTTACAGGTACGAACAGGTATAGATATCATCAAAGATATAGGGCAGTGGTTCTGACAATTGGCTCTAT…	CCCATACCCTCCTGGAATTT	TAAGAGGCCTCCAGGTCTGA
RPL19 (ebox1)	ACTGGCAGGGTTCCTGTCTGCACACTGAGGACAACAGAGCCTGGCAAGAGGCAGCAGCATGGGCCTCTCTAGCTAGGAATGACAGGAGGGCCTTTAACCTCAACATTCTAGAGGCAGGGGCAGCAGGCCTCTGTGAGTACAAGGTCAGCCTGTTTTACAGAGGACGTGCAGACTGGGTAAGGTCTACAGATCCTCCCACAAAAAGGAGGAGGAAGAAGAAGAGAAGGGAGAAGAAAGAAACCCAGTCTGTTTCATAAGTTGTAAAACAATGTAGATTTTTGTTTGTTTGTTTTATTTGATGATTGGAGACAGGGTTTCATTATGTAGCTCATCTGGCCCAGGCTGACCATGAACTTCCAGAGATCTGCCTCCTAAATGCTGGGCTTGGAGGCGTGCAGC…	CGCGACTTAGCGTGACTTC	AAATGGTTCAGTCCGACTCC
RPL22 (ebox1)	TTTAACAGAATATTTAAGGGATTGTTTTTTGTTTTGTTTTTGTTGTTGTTTTTTTTTTTTTTCAAGGCTCTTAAGATGGCTCAGAGGGTAGATACCTGTTGTGGAGCCTGACAACCTGAGTTAGGATCCCTAGGACTCTCTCTCACAGTAGGAGGGGAGAATACTAAAAAAAAAAGTTCTCTACCTCTACACATGAGCAGGGTATGTCACCCCACCCCACCAAAAAAGATAAACAAAATAGTTTTTTAAAAAGTTTTTTCAGGGCTAGTCAGATGGCTCAGCACATAAGGGCACTTACCACCCAACCTGACTTCTTGTGAAGGAAGTGACCTGACTCCCACAAGTCTACTGTAGCGAGTATAAGCATGGTCCTGTGCTCTCAGGTGTTCTGGGCTGCAT…	ATGGCGCCTGTGGTTAGTAT	TGATGCTGCAGAGCGTAGTC
RPL23 (ebox1 and 2)	ACTTGGCTTCTCCCTGCTCAGCACCTTCTTTGACTAGGGAGTCTTTTTCTCCCAGAGTTACGTACACCATATGTCACATATAAGGTCACCTCACACTTAAATGCTTTCTTCCCAGGGGGAGTCTCAGAACCACCTAATTTTAGAGCTGGCCAGCAAGATAGCTCAGTTTGGGTAAAGGTGCAAGACTCATGAATCTAAATTCAATCTCCCAGTCCTACATGGTCTACCAAGTCTCTTCCCAAGCAGTGGCCAGCTAGGGAACTAATTTTTTGTTACAACCCTGAGCCCATCTTAAATATGGCTAACAACAGTCTTTACTAAGGAAAGGACAACCTTGTACTTTTCTGGTCCTTGTGTTCCTTTTTTTTTAGCCTTCGGCCTCTTGGAGGAGGTGTGGAA…	CAAGTCCCCCAAAGTTGCTA	TAGGGCCACCCAACCAGT
RPL30 (ebox1)	TAGACATAAAAAAGCCAATGCTGGCCTGGAGATATGGTTCACTGAAAGCTTGTACTGCTCTTAAGAAAGTTCAGTTTCCAGCATTCACATCAGCCACCTCACAACACCAGGAGAATCTCGTGTCAGCAACAAGTATATACTCCATTTTAATCAAACGAAGGCAAAGAATAATAGGAAGGTGGAGTGGAGGGTCAGAAACCTAAAAAAGTAAGCCCTCTTAAACCACCTACTATACAGTGAATACTACATAAGGGCTGCTGATAATATTACCCAAAAAATAAATACTTCAGTGCCAAGTTAAAGGATACAAATTGTTAAGATTTGAAAGTTCCACAGAACCTTGAGCTTAGAATGTGGCCCCACATACCAACAGTGCTCCAAAGTGCTTATGAGAAATGA…	ACAAGTCGTCCACCCAGTGT	GCAAAGAAGACGGTGAGTGA
RPL30 (ebox2)	TAGACATAAAAAAGCCAATGCTGGCCTGGAGATATGGTTCACTGAAAGCTTGTACTGCTCTTAAGAAAGTTCAGTTTCCAGCATTCACATCAGCCACCTCACAACACCAGGAGAATCTCGTGTCAGCAACAAGTATATACTCCATTTTAATCAAACGAAGGCAAAGAATAATAGGAAGGTGGAGTGGAGGGTCAGAAACCTAAAAAAGTAAGCCCTCTTAAACCACCTACTATACAGTGAATACTACATAAGGGCTGCTGATAATATTACCCAAAAAATAAATACTTCAGTGCCAAGTTAAAGGATACAAATTGTTAAGATTTGAAAGTTCCACAGAACCTTGAGCTTAGAATGTGGCCCCACATACCAACAGTGCTCCAAAGTGCTTATGAGAAATGA…	AAGTGGCTGACGGGTAAATG	CCAAAGAAAAACCTGCTGGA
RPL31 (ebox1)	TGTATATGCACATATGCTTACACATGCACATTTGTGCACACAAACACAGGCATGCAATGTGAATGTGCATGCATGTACACACACACACACACATCACATCCCAATCACCACGTGTTTCAACCTTTTTTAGAGACTGACAGATTAAAGAAAAGATTCCACCCAAGTCCTGCTGGATGAGTTAGTTTATTAGTGTTATTTACAGAACCATGTATATAACTCAAAAGCGTCACCCAGACATGTCCTGGGCAGCTTACAGGCAAGTGCACCGCTGTAGACACCTATTTGTAACATGGAAGACTCCTGTAAAACTGAACCTCTTGACACTCTCTGGGCGGCCTACAAGCAGCTATACTACCAAAGACTCCCCAGTTCCAGCCAGCCACCCAGAGAGCAAAGGAT…	GCATGCATGTACACACACACA	ACTCATCCAGCAGGACTTGG
RPL32 (ebox1)	GAGTTCCAGGACAGCCAGAGCTAAAAGAGAAACCCTGTCTCGAAAAACAAAAAAAACAACAAAAAAAAAGAAACCTGTTTAGAATGGGTAACAGAGACTCAGTAAGGACACTGTCTCCCTCTGCAGGTCAAGGCTGGTTCTGTGAAGCAGGAGCTGGAGAAGCAGGAGGAGCTGAAGCGCTCAGCAATGCGGGCAGTGGCCGCCCTGCTGACCAACCCTGAGGTGCGCAAGAGCCCCACTGTAGCTGACTTTTCCGCCCAGATCCGATCCAACCCAGAACTCACCACCCTCTTCGAGAGCATCCAAAAGGACACAGCCTCCGGCCCCAGCACGGACTCTATGGAACTCAGCTAGCTGCCCCCAACACAAGTCTCCCTTCTTATCCCAATAGGCCTTGGC…	GATGGCACTGCCCTTGTAGT	TGGCCTCAATCAGTCAGGAT
RPL34 (ebox1)	CTCTCTAGGCCAGTAAGGCAAGGGCTTGCTGCCTAAAAGCATCTGTATATCCCAGACCTTCATCTTGTCAAGCCGGACCCTCAGTTTTGCTTCGAGTCACCTGGTTCTACCATCCAAGACTAAAGCCCTTCACAATCTTTTCTACCTTTGTCTGTCACCTCCTCAATCAGCCACCCAAACCAACACTGTTCCCTAACCCTCCAAGACCGTCTCCTCCCCAGCTGCCTACGAGCGATCAAACACTAACTCAGCATCTCTTTCCTGTCTGCTCTCTGTAAACCAAAGCTACTTTAAAGACACCCCCAAATTCTGACACAACAGGAGCACCTAGCAGGTGTCAAGGGGCGACTCCAAGCTCACATGCCGTGTGACAAACACCCAGCTTGCCTCGGCCCTCAC…	GTGTAGTGCGGCTTCCGTAG	CACCAGGGACCCTACACCTA
RPL35 (ebox1)	CAAGCAGGTCAGGAAGCAGGAGCTGATGCAGAGGCCATGGAGGGATGTTCTTTATTGGCTTGCCTCCCCTGGCTTGCTCAGCCTGCTCTTTTATAGGACCCAAGACTATCAGCCCAGAGATGGTCCCACCCACAAGGGGCCCTCCCACCTTGATCACTAATTGAGAAAATGCCTTACAGCTGGATCTCATGGAGGCATTTCCCAACTGAAGCTCCTTTCTCTGTGATAACTCCAGCTGTGTCAAGTTGACACAAAACTAGCCAGTACACTCTCCCTCCACAGTTGGAGTGAGGCTCTAGGATCTTTTCTTTGTGATGGCTTTTGTTGATAATAAAAATATTAACAATAGTATAAATGCCTGGCATAAATTCCCTTCTTACTGACTGCAATCTTGGGTAA…	TGACAACAAAGTGTTCTGAGGAA	GAGGTCAGTGTAGACGGATGC
RPL38 (ebox1)	CTCTTGTTCCTGCTCTGTCTTTTTGTCCCTTACCCTCTTTCTCCCCACTCCCCATTCCCTTCCCGCCTCTCCCTCCAAATGCTCATGGCCAGCCTCTTCTCTGTCTGTCTCTGTCTGTCTCTGTTTGTCTCTCTGTCTCTCTCTGTCTCTGTCTCTGTCTCTGTCTCTCTCTCTCTCTCTCTCTCTCTCTCTCTCTCTCTCCTCTACTACTCTCTCAACTCCCCTCTCCATGCCCTGAATATACTCTATTCTATACTGTAGTGTGGCTGGTCCCTCAGGGGGAAGGGATGCCTCAGCATGGGTCCGCGGAGGCACCCCCTTCCCCACACCCCCACCAAACATTCCTTCTCTGTTGTGGACAGCCCGGGGACCTAAAAGTTTAGGGTTGGGAAAAGGGTC…	AGCGTGTCACACTGAGGTTG	GCAAGCCCGGTACTGAACTA
RPL39 (ebox1)	TGCCTAGTGCTTCAAAGCTTTCCTTAGCACTCTATGGGGGTGGGGGGGAACCAAAGTTTGAAAGTCTAGTCCTGACTGCAAGTAAAGTCTCTAAATACATGTACCATACCAGAAGACAGAAGATAGTAATTAACTCGAATGTAAGGCTAGAGTGGGTTGTTGATATCAAGCTTAAGTGGCTAAATTAAGAACAAGGAGGCTCACTTTTTGCCCCAGCAGAGCCACACCCAGATTTTTACTAATCCCAAAACTGGGCAATGCTTATCTTTAATCCCAGCATGTTGGGAAAAACCAATTCCCACCAACTGTCCTCTGACCACATGTGGGCCTGCATCCCCCACACCACAGAAAGAACTCAGAAAGGCGCTTCCCTTGCCTGGGGGAGACCCTGGGTTCGAT…	TGTGATGTGAAAGGCTGAGG	TCCAGAGCTGAGTGCAGTGT
RPS2 (ebox1)	AGCCCACTGGAACCTACTTCATGACCACCTACCCTTAGCTTCCCTCCAAAGGTGGGTGGCCTCAATTCAGTAGTCTATGGATTCATTGTGTTGCCTTGGTTGTGGCTGACAGCTAGAGAACCAAGCTTGTAGAGGCTGGTTCCCTGAAGCCAGCAAGATCCCAGCGGCTCCTCCACTGACTGGGTACTCAGTTTAGGTGTTGAAGTTCTCCACTAACATCCCTTCATCAAGAACCAAGTTCTAGCTGGGCGGTGGTGGCGCACGCCTTTAATCCCCCCACTTGGGGGACAGAGGCAGGCAGATTTCTGAGTTTGAGGACAGCCAGGGCTACACAGAGAAACCCTGTCATGGGGGGAAAAAACAAAAAGAAGTTCCATGGCAGGAGATTCATCTGTGGAA…	CGCCTCCCTCTTCTTCTTCT	TCCTGCCAAAACTGTGTCTG
RPS7 (ebox1)	TGTCGCCACCTTCACAACAGCCCACCACTCAGCACAAATTGCCAGCAGCATTCCTCTTTCCCATCAGCCCTACTTCATTCACCCTGCACACTGCACCAAAGCCAATCCTGAACTCAAGCACTGTCCCATACCAGCCCCTCCAGCCTGCTACTCCCAGACCAGCAGACTTCCCACTCTCACCCCAACACCCTAGGCTGAGCTTTCCACCAACAGGGCTGACAGCATCCTCACCAACAGAACTTAAGCCCCAGGAATTGAAGAGGGGCAACTGAGCAGATGGATACCTGAGCAATGAAGACCACGTGCTTGCCACTGAACTTTTTCTCCAATTCACGAACTAGCCGGACTTGGATTTTCTGGAAAGATTTAAGCTGAGGAACTGGTACAAAAATTATGATA…	AATTGAAGAGGGGCAACTGA	AAGTCCGGCTAGTTCGTGAAT
RPS9 (ebox1)	GCTTGCTCTGGTCAACTCTGCTTGCTCCAGGCCAAAGATTTATTACTACACGGTAGCTGTCTTCAGACGAACCAGAAGACTGTGCCAGATCTCATTACTAGTGGTTGTGAGCCACCATGTGGTTGCTGTGATTTGAACTCAGGAAGAGTCAGTGCTCTTAACCACTGAGCCATCTTGCCAGCCCCAGTACCTGAGTTTTGTTCACAGCACAAACAGGGCTCACAACTCCAGTCTTTGGGTATCTAACCCCTTATGACCTTTGAAGGTCCTAGGTACACACATGGAGTATTTGTGTGGATATAGGCAGGAAAAATACTTGTACACATTAAATAAATCATTTTTAAAAATTAAAAAGCAGCCGGGCGTGGTGGTGCACGCCTTTAATCCCAGCACTCTGGA…	CCGGGAAGAGTTAGGTAGCC	ACATGTGCATGGCGACTAGA
RPS9 (ebox2)	GCTTGCTCTGGTCAACTCTGCTTGCTCCAGGCCAAAGATTTATTACTACACGGTAGCTGTCTTCAGACGAACCAGAAGACTGTGCCAGATCTCATTACTAGTGGTTGTGAGCCACCATGTGGTTGCTGTGATTTGAACTCAGGAAGAGTCAGTGCTCTTAACCACTGAGCCATCTTGCCAGCCCCAGTACCTGAGTTTTGTTCACAGCACAAACAGGGCTCACAACTCCAGTCTTTGGGTATCTAACCCCTTATGACCTTTGAAGGTCCTAGGTACACACATGGAGTATTTGTGTGGATATAGGCAGGAAAAATACTTGTACACATTAAATAAATCATTTTTAAAAATTAAAAAGCAGCCGGGCGTGGTGGTGCACGCCTTTAATCCCAGCACTCTGGA…	TTCTCTAGTCGCCATGCACA	CTTGACCCTCCAAACCTCAC
RPS10 (ebox1)	AAAAGGCACCCATGTATCTGCTGTCACGGCTCTCACAGCCAAGTGACTGGGGGTGGGAGGTAGACACAGAACCTTGTCAACCATACTTGGGGGCCATCAGAACCAGAGGTCGTACCTAGAGCAAAATCGGGGGACTCCTTAAAGAATACAAGGAGGGGCCAGAGAAAGGGCTCCACTTCCTGCGCAGAGGGAGCACTAAAGTAACGGGCTCGGTGCTCCCCTGAAAAGTCCTCCCCAAAGGTAACGCAGAGACCGGAGGGTAGCAGGGAGGAGAGAGGGGGTCTGCCGCGAAAGGGACGCACGCAGGCGGGAGCCGAACCCCTGGCCCGGGCGCTTCCCGCCACACGTGGCCTTCAAACTCCTCTCCTCCACCCGCCGCCATCGGGACGCCGGTCTTCT…	GGTAGCAGGGAGGAGAGAGG	GGTGGAGGAGAGGAGTTTGA
RPS11 (ebox1)	CAAACTCTGAGATCTGCCTGCCTCTTGAGTTCTGGGATCAAAGACGTGTACCACTGCTGGGTGTGGTGACACACACCTTTAAACCCAGCATTTAGTGGGCACAGTTTTGAGACTAGCCTGGTCTAAAAAGCAAGTCCAGGACAGTCAGGGGTGTTACACAGAGAAACCCTGTCTTGCAAAACAAACAACCAAAAACCCCAAAGATGGGTATCACCATACCAGGCTTCGTTTGAAACAGGTCTCTTGTGCCCTTAAACTGCTGATCCTCAAGTGTCTACCTGTCAAGTGCTGGATTGCAACTGCATGCCCTTTGTGTCCCTGAGGTGCTGCGGATGGTCGCAGGACCTTGTACTTGTTAGAAAAGCCCTCCACCATGGAGCTACAACCCCAGCCCCTCGC…	CCTCAGGGCCCATACTACAA	GTACAGGACCCTCCAGCAGA
RPS12 (ebox1)	CTGCAGAGTAAGGTGGAAGAATCTCTTAGGAAGGAGCTGGACTTGAAAGTGGATGGTACTTCTGTCCCTGTGGGCTGGGAAAGGGAGCTGAGAGACAGAAAGCCCACGCAGACTCAGCCGGCCGGCAGTAGACACCAGGACCGCAGCCCTGGGAAGATGGAGGAGAGCAACCATTTGTAAAGGCCCCAGGTCAGTGTTGGTGGCACTGGACACCTTGGTACACAAAGTCCACAGGAACCTTAAGGGCTGTCACACACTGGGATTTCCTCTATGCAGAAGGGGGAGAGGCTCCCAAGAGTTACCTGGCAAAGGAGCGATGGTTCTCACCCTCCCTGGCCGCAGCACAGAGCGGGTGTGCAGTCGCTGGAGTCTCAAGGCCCCAAAGCACTGGGCTCAAGT…	CCACTGCGATTGTTTTGTGT	AGATTGCAGCATCCAGAGGA
RPS12 (ebox2)	CTGCAGAGTAAGGTGGAAGAATCTCTTAGGAAGGAGCTGGACTTGAAAGTGGATGGTACTTCTGTCCCTGTGGGCTGGGAAAGGGAGCTGAGAGACAGAAAGCCCACGCAGACTCAGCCGGCCGGCAGTAGACACCAGGACCGCAGCCCTGGGAAGATGGAGGAGAGCAACCATTTGTAAAGGCCCCAGGTCAGTGTTGGTGGCACTGGACACCTTGGTACACAAAGTCCACAGGAACCTTAAGGGCTGTCACACACTGGGATTTCCTCTATGCAGAAGGGGGAGAGGCTCCCAAGAGTTACCTGGCAAAGGAGCGATGGTTCTCACCCTCCCTGGCCGCAGCACAGAGCGGGTGTGCAGTCGCTGGAGTCTCAAGGCCCCAAAGCACTGGGCTCAAGT…	AGCTGCTGGAGGTGTAATGG	GTCTAAGGCTTTCGCAGCTT
RPS13 (ebox1)	AATGTGTATGGCCACTTATTTTGCAAATTCATAGGCTCTAGCTGTGCAGGAAATCCTTCCTCTGACTGAGACAGAGGCTTCTCAAGCAGTCTGTATTATTAAAGATGATGCTTGAGAACCACAAATCTCTCTTGATTTAACATACTCCTAACAAGAAGTTCTCCCCCTGAGCTCTGAGGTCACCTATTGCTTATGGGAGAAAGTTGGGATAAAAGTGAGTCCAAGGGTTGTTAGAGCCCATTAATGTTCAGTGTGAGAGAGGATTGGGTCAGTCTTGCTCAGTGCTCACACTTAAAGCCTAGCCCATATGATACATTAATATTCCTTGAAAATTCACTTAATGAATTGAAGATAAATGTTAGTCTATTAGATTTGGTGACTATGAGATGCATTCTTTTC…	CGTCAGACGTCAACTTCAGC	CTCTTTGCTGCCAGACCTC
RPS15 (ebox1)	TGCTATTAGGAATCATAATTGTAAATATCTGATATGCAGGATATCTGATATGCCACCTCCAAAGAGGCTGTGACCCACGGGTTGAGAATCACTGCTTGAGACCTTGTACATGAGAGAGGCAGAAACACAGAGACAGAGAAGACAAAGAAAACCAGGGACAGAGAGACAGACACACTAACAAAAACCCCAAAGGGAGCCACGCCCCTCCGGAGGGTAGCGGCGCTTTTGCTCTGGCCTCCGGACAGCGGGGGGCAATGGCGAGTATCCGCAGAGCGGAAGCTGTTGAGCGGTGGAGGCGGGCCCTCCCGGCAGAGCTCGCGATAACTGCGCAAGCGCAGCCCGTACTTCCTTTTCCGAGTAACCGCCAAGATGGTGAGTATTCGTGCACGGCGGTCTGTG…	TGCGTAAGGGTGCTTCTTTT	ACACTGCCAGCATAGGCTTT
RPS17 (ebox1)	GGAAACCTAATGTACAAAGCACAAGGAGCGGAGGGTCAGGCCTGTCCCCAAGAACACTCAGTACCGGGAGCCCACCATGCTCTGGAGCCAAATGGTTTCAGAAGGCTGTGCTGAGAAAGACCAGCAGTGCTCCCAGCAAGCGTCAGCTGCTGTTTCACTGAGCCATGCGGGCACATGGGGAGAGTATCTGCTCACAATCACTAACAGCATGCTGGTCTCAGGCGCCTATCCCACCTTCTCATACTTATGCAAAAGAGCCAAGTCTCAGTCCGCTGAGATAAGCCACCCGTAAGATGGCTCAACTGTGACTAGCCCGACTACTGTAGAAATAACCAGGGAGGAAAGCAGGTAACAGCCAGAGCTGAAGGGGGCGGGGCAGGCCACAATTTAGGAGCCAGC…	GGGCTGTGAAGAAACAAAGC	GCTCAGGAATTCTGCCTACC
RPS19 (ebox1)	GCAAATCACTGTCATGCTGGGTGTGTCCTGCTGAGGAGCTAGGACTACCACACAGATAAGAGACCCCAGGCAAGAGAAGAAGAGTTCCCAGTTCTAACCATTCCTCCAGCTAAGCCCATCTTCCACCTCCCACAGCCTCTCACCAGCAGCATCCTATTTGTGAATCCATTGATTCTGTCAGCGTCCTCACACTCACAGACATCCCCAGAAGTGCACTTTACTGGTCGCATACATGGTTTTTGTATTGGTGCTGTTCTGGTTTGGCTGCCTTAGAACTCATTATGTAAACCAATCTGACCTCGAATTTGCTGTAATCCTCCTGCCTGTGTCTCCTGAGTGTTAGGACCGTAGGTGTGCATCACTATGCCCAGGCCATTTAAGTGTTTAAGGTTTTTTTAA…	CTATGCCCAGGCCATTTAAG	CATGTCCTCTTCTGGCTTCC
RPS20 (ebox1)	TGGTACCTAAGCCTAGCCTCAACACTAGTTCAACTCAAACACAGCTTCTACATCACTAAAACCTGCTTTGATGTGTACCTGAAGTCAACATAGCACACTCTAGGTTATTTTCCAGTTGAACACATGACTGAGATTTAAAAGTTTTAGATGGAATTAAAGATTAGTTCAGTTGGCCAAAGTGGCACATGCAGGCTCAAATCCCCTCAACCTAAAGTTGCAGATATGTTGCAACATGAGTAACCCAAGTAGTGTGACATGGGAGAGGCCACCCTGCCTTTCACAAATCACCTGGAAAAGCAAAATTTTCATACACTAGTCTTTGGACATCTATTAGTAAGTAAACCAGGCATAGTGGCTCATGCCTGTAATTGAGAAGGCAGAATTTTGACCAAGTATGGC…	GAACAGCGGTGAGTCAGGA	CCTGTTCCGGGTCACAAAG
RPS23 (ebox1)	GCAGGTTTAAAAGAGATTGGTGGGTACACCTGAGAGGTAGATCCATCAAGATGAGGAAGATTTTTAGAGGCCCAAGCCCCTGTATGGCGATATTCTTTGTTTTTGGATCAGTGGAAGCTAGTAGCCTGCTAAGTTAATAGACTCCAATAGGTTTTACATCACAATGTGAGTTCTAGGACAGAGTAGGCAAGGAAAGGCTGTTCAGAGGGCTAAACTGAGCGCAAGATAAGGTACTAACTAGCCTTTGGAGCTACAACATTCCAATCTCTCCAGCCTCTACAGACACATTCTTTTCAGGAGTTTTCCTTCCTACTCAAGATCCAGGCCTCAAAAATCCTGTTGATTCTACTGCAAAACTGTAAAACCAATCCAGGAAGGTCAGCACCTCCCCTGAGCGTC…	GAGCGGAGAGTAGGGCTGTA	CGCAGGAACTCTTCCGTATG
RPS23 (ebox2)	GCAGGTTTAAAAGAGATTGGTGGGTACACCTGAGAGGTAGATCCATCAAGATGAGGAAGATTTTTAGAGGCCCAAGCCCCTGTATGGCGATATTCTTTGTTTTTGGATCAGTGGAAGCTAGTAGCCTGCTAAGTTAATAGACTCCAATAGGTTTTACATCACAATGTGAGTTCTAGGACAGAGTAGGCAAGGAAAGGCTGTTCAGAGGGCTAAACTGAGCGCAAGATAAGGTACTAACTAGCCTTTGGAGCTACAACATTCCAATCTCTCCAGCCTCTACAGACACATTCTTTTCAGGAGTTTTCCTTCCTACTCAAGATCCAGGCCTCAAAAATCCTGTTGATTCTACTGCAAAACTGTAAAACCAATCCAGGAAGGTCAGCACCTCCCCTGAGCGTC…	GCTCCGAGTTAGGGGATTTC	CTTCAGCAGAAGGGACGTTT
RPS25 (ebox1)	AATACAGTGGTGTAATACTTTTATAAAGTAATGGTATTAAACCTTATTAATGTTACGACCCTTTTAAGATGGTTCCCCTTTTGACCACCAGCTGTGAAATTACTATTTGTTTTTTCAAGATGGGTTTCTCTGAATAGCCCTGACTGTCCTGAACTCACTCTGTAGACCAGGCTGGCCTCGAACTTAGAAATCTGCCTGCCTCGGCCTCCCGAGTGCTGGGATTAAAGGCATGTGCCACCACTGCCCAGCTCATGAAATTATTTTTTTTTTTATGAAATTATTTTTGTTGTTGCTACTTAATAGTTTTGCTACTGCTATGAACTGTAAGGCATATGTCTGGTCTTCAGGGTATCTGATAGCGACTCCAAAGTTGCCAATGCAATAAGCCAAGAAGTCTCT…	GAGGAACTCTGGCATCCTTG	GTGCTTTGAAACCAGCTTGA
RPS28 (ebox1)	TTTGAACTGCCTCTTCCTCCTAAATGCTGGGATTAAAGGTGTGTGCCACCATCACCTGGCCAAGTTTAAAAAAATTACTAAATTTTACTTTACTTTTTGAGACAAGGCTCACTGTATAGGCCTGGAACTATATAGCTCAGGCTGGCCAATATTTTAAGTGCTGGAATTACATATCTGGCAAATTCTCCAGTGTTTAAGTCTGTGTCCTTGTTCTTAAAGCATGTATGAGTGGACCTGAGGAGAAATAATTAGCAAATCTTATTTTTAAAGAGGGACAGACACAGGAAAGAACACTTAGCATTTTCAGAGTACATGTAAGCCAGTGGTTTATTTCTGGGGCTATGAGTAGTAGAGGCTACAGGACCTTACTGGCTGCCAACCTAGGTAGGGAACACTCAG…	TTCTAAACACCCGCAGTCG	AAAGTGAGGCGTGGTCAGAG
RPS28 (ebox2)	TTTGAACTGCCTCTTCCTCCTAAATGCTGGGATTAAAGGTGTGTGCCACCATCACCTGGCCAAGTTTAAAAAAATTACTAAATTTTACTTTACTTTTTGAGACAAGGCTCACTGTATAGGCCTGGAACTATATAGCTCAGGCTGGCCAATATTTTAAGTGCTGGAATTACATATCTGGCAAATTCTCCAGTGTTTAAGTCTGTGTCCTTGTTCTTAAAGCATGTATGAGTGGACCTGAGGAGAAATAATTAGCAAATCTTATTTTTAAAGAGGGACAGACACAGGAAAGAACACTTAGCATTTTCAGAGTACATGTAAGCCAGTGGTTTATTTCTGGGGCTATGAGTAGTAGAGGCTACAGGACCTTACTGGCTGCCAACCTAGGTAGGGAACACTCAG…	CGGGTTACTGGGATTTCCTT	GGATGAGGAAACACCTGGTC
ChIP primers (PR group)
Gene Name	Promoter Sequences	forward primer	reverse primer
sfrs3 (ebox1)	TTTGTTTTTGTTTTTTAGCCGATCTAGGTCAAATGAAAGGAAATAGAAGACCAGTTTGCAAAAGTGGTGTACAGGAAATAACTTCATCTGACAGGAGTATGTACAGGAAATTAAAGTTTTGTTTGAGACTTCATAAGCTTGGTGCATTTTTAAGATGGTTTAGCTGTTTAAATTTGTTTTGTCTCTTGGAACAGTGACACACAAAACAATGTAATTCTCTATGGTTTTCAGATGGATCATAAGAGGCACGTGATATCAAGAATTGTTACTTTACAATGTTCCCTTAAGCAAGATTTAATTTTCTTTGAATTTTAGTTTTTCATAGACTGAAATAAACCTTAGGTCCTGCCCAGTTTTAAGTGTGATGTACTAATGATATAAAGCAACTGGCGGAAATTG…	TGGAACAGTGACACACAAAACA	TCTTGCTTAAGGGAACATTGTAAA
sfrs3 (ebox2)	TTTGTTTTTGTTTTTTAGCCGATCTAGGTCAAATGAAAGGAAATAGAAGACCAGTTTGCAAAAGTGGTGTACAGGAAATAACTTCATCTGACAGGAGTATGTACAGGAAATTAAAGTTTTGTTTGAGACTTCATAAGCTTGGTGCATTTTTAAGATGGTTTAGCTGTTTAAATTTGTTTTGTCTCTTGGAACAGTGACACACAAAACAATGTAATTCTCTATGGTTTTCAGATGGATCATAAGAGGCACGTGATATCAAGAATTGTTACTTTACAATGTTCCCTTAAGCAAGATTTAATTTTCTTTGAATTTTAGTTTTTCATAGACTGAAATAAACCTTAGGTCCTGCCCAGTTTTAAGTGTGATGTACTAATGATATAAAGCAACTGGCGGAAATTG…	AAAGGCGTGAGTGCCAAGTA	TTGCTGAGCTACCCACACAG
nap1l1 (ebox1 and 2)	GACACTCACCACATTGCATCTAATCAAGAGCTAAAAGGCAGTTCATGTTGGTGTTCCGCTTGCGTTCTCTTTCCTATTCAGTTCAAGACAGCCCATGCATGGATGTCACCAACCCAAAAGAGGAACTTCCCACTTCAACGAGCACAAGTTAGAGACGCCCTCACAGACACACCCAGGTTTTTCTCCTAGGTGCTGCTGTATTGATATTGGCTGCCACACAACTCATTTCATGATGGAGGCCTGGGCTTGACATTTTTTTTTCCGAAACGTGAATTCCATGACTTGGCAAAAGGAGGTGATCATTTGAACAGTTCTGGATTCGATCCTAGATTTCCCATGTGACCTTGAACAACTTGACTAATGCTAATTACAGACATTTTAAAGTTTCAGGGAAACTAA…	TCTTCCTGGAGGGAACTGTG	TAGCTAGGCTGAACGCTTTG
npm1 (ebox1)	ACATCACATAACCCCCAACATTACATACAATTCTTATGTGTTTTATCAACTAAAAATAAATTTAATATGCCAG GCATGTGGTGCGTACATTTAATCCCAGTGCTGAAGAGGCAAAGGCAGGCAGAACTCTGTGAGTTCGAGTTCCA GGACGGCTACAACTATGTAGAGACCTCGTCCTTTAAAAAAAAAAAAAAAAAAAAAAAAAGTAACTAAATAAAT TTAATAAGAACCAACAAGCTAGCTCAGTGGTAAAGGTGCTGTTTTCAGGCTGAGTATCTAAGTTAATTTTGAG ATGGAAAAAGGGATCCAGTTTCACAAGCTGTCTTCTAATTTCCACTTGCATACACATATATGAATACACATAA TAAATAAAGGTTAAAAAAAAACCAAAAAC…	TGCGTTGCGTCTTTGACTTA	GCACTCTCAGCGGAACTTTT
npm1 (ebox2)	ACATCACATAACCCCCAACATTACATACAATTCTTATGTGTTTTATCAACTAAAAATAAATTTAATATGCCAG GCATGTGGTGCGTACATTTAATCCCAGTGCTGAAGAGGCAAAGGCAGGCAGAACTCTGTGAGTTCGAGTTCCA GGACGGCTACAACTATGTAGAGACCTCGTCCTTTAAAAAAAAAAAAAAAAAAAAAAAAAGTAACTAAATAAAT TTAATAAGAACCAACAAGCTAGCTCAGTGGTAAAGGTGCTGTTTTCAGGCTGAGTATCTAAGTTAATTTTGAG ATGGAAAAAGGGATCCAGTTTCACAAGCTGTCTTCTAATTTCCACTTGCATACACATATATGAATACACATAA TAAATAAAGGTTAAAAAAAAACCAAAAAC…	AACAGAGTGCTTTGTTGAGACG	CAGCACCCTGGTCTACGTATT
Ifi30 (ebox1)	CCAGAGAAAGTGGCCAATCCCGCCTCCCTTCACCGCAGGTCCGCACTCCAGCTTACCTCCACCATGTTCAGTC TACACTCCAGCTCCCCGTGCTGGCACGTGGAACTCCCACGTACCGCTGACATTTCTCTCCTGCAAGATAGCAA TGGATCTTGGTGAGCTCAGGTGACTAGGTGTTCCTGGTGAGCTCAGGTGACCAGGTGTTCCTGTCCCTTGGCA TCCCTCCTGCTTCAGTTTCTTTGCCCCGCCCCCAGTACCTGTGCATTCCCGTAGGGCACCAGGGTGATGTTCA TGATTTCCATCACCATCAGCCAGGTTGGGAACAAATCCCGGACGAGGAAGTAGCGACAAGCTCCACACAGGGA CTCATAATACAGGCTGACTCTGACAGGTG…	CCAGCTTACCTCCACCATGT	GCTCACCAAGATCCATTGCT
Ifi30 (ebox2)	CCAGAGAAAGTGGCCAATCCCGCCTCCCTTCACCGCAGGTCCGCACTCCAGCTTACCTCCACCATGTTCAGTC TACACTCCAGCTCCCCGTGCTGGCACGTGGAACTCCCACGTACCGCTGACATTTCTCTCCTGCAAGATAGCAA TGGATCTTGGTGAGCTCAGGTGACTAGGTGTTCCTGGTGAGCTCAGGTGACCAGGTGTTCCTGTCCCTTGGCA TCCCTCCTGCTTCAGTTTCTTTGCCCCGCCCCCAGTACCTGTGCATTCCCGTAGGGCACCAGGGTGATGTTCA TGATTTCCATCACCATCAGCCAGGTTGGGAACAAATCCCGGACGAGGAAGTAGCGACAAGCTCCACACAGGGA CTCATAATACAGGCTGACTCTGACAGGTG…	TAGTTCGTTCAGCCTTGTGG	ATGTGGCTCACTGGGAGACT
Ifi30 (ebox3)	CCAGAGAAAGTGGCCAATCCCGCCTCCCTTCACCGCAGGTCCGCACTCCAGCTTACCTCCACCATGTTCAGTC TACACTCCAGCTCCCCGTGCTGGCACGTGGAACTCCCACGTACCGCTGACATTTCTCTCCTGCAAGATAGCAA TGGATCTTGGTGAGCTCAGGTGACTAGGTGTTCCTGGTGAGCTCAGGTGACCAGGTGTTCCTGTCCCTTGGCA TCCCTCCTGCTTCAGTTTCTTTGCCCCGCCCCCAGTACCTGTGCATTCCCGTAGGGCACCAGGGTGATGTTCA TGATTTCCATCACCATCAGCCAGGTTGGGAACAAATCCCGGACGAGGAAGTAGCGACAAGCTCCACACAGGGA CTCATAATACAGGCTGACTCTGACAGGTG…	AAATCACGAGGCCACAAGAC	CCATGCCTGATCCAAAAACT
Ddx3x (ebox1)	CTTTTTGCTTAAGACCATGTTGGCCTTGACCTCAAAAGAATCTAGCTATCTCTGCCTCTAGACTTCTGGATTG AAGCTGTTTAATCCATGCACACCCGCCTACGATTTATAGTATCTTGAATATTAGGATTCCTACAATGCAGACA GGATTTATTAGTTGAATAGCTAATAGTAATATTTTTTATTACCTAGTAAGGAAAGAATGCTAAGCTACTTTTC TGTAGTACTTTTTATTTATGTGTGGTTTTGTGTATGTGTGTGAACTGTTTCAGGTCTTGCCACCTCATTCTTT AATGAAAGGAATATAAATATCACAAAGGATTTACTGGATCTTCTTGTTGAAGCAAAACAAGAAGTGCCTTCTT GGTTAGAGAACATGGCTTTTGAACACCAC…	AACATGGCTTTTGAACACCAC	ACGTTCTCATGCCCCTAACT
Ipo7 (ebox1)	AATCATTACCTGGCCTTCTCAATGCTTAGAAGGGATAGGCAGGAGGATCACTGGTTTAAGGCAAGTCATGTAA CATAATGAATTTGAACCAGCCTGAGTCTGAGTTTGGTTCCAGACCCTGTCTGGAAACAAAAACAAAACTATGA AGAATAAACACCATTGACAGAAACAAAATACCAGATGGAGCAAGAAAGTTTCAAGGGGGACAAAATGAGTAAT CTGAGAATTGAGAAGACATCACTTCAGCCACTGCACACATTAGAACCATAAGAAGTAAATACAGTTTTGTTTT GAGGGTCTTTTTGTTTTTGTTTGTTTGTTTTTTTGAGACAGGGTATGCAGCCAGGCAGAACTTGATATGTATA GCAGGTTGGTTTTTAAACTCACAGAATTC…	CGTTTGAACGTTGTCCCTTT	TGGGAAATGTAGTCCCCAAA
Ipo7 (ebox2)	AATCATTACCTGGCCTTCTCAATGCTTAGAAGGGATAGGCAGGAGGATCACTGGTTTAAGGCAAGTCATGTAA CATAATGAATTTGAACCAGCCTGAGTCTGAGTTTGGTTCCAGACCCTGTCTGGAAACAAAAACAAAACTATGA AGAATAAACACCATTGACAGAAACAAAATACCAGATGGAGCAAGAAAGTTTCAAGGGGGACAAAATGAGTAAT CTGAGAATTGAGAAGACATCACTTCAGCCACTGCACACATTAGAACCATAAGAAGTAAATACAGTTTTGTTTT GAGGGTCTTTTTGTTTTTGTTTGTTTGTTTTTTTGAGACAGGGTATGCAGCCAGGCAGAACTTGATATGTATA GCAGGTTGGTTTTTAAACTCACAGAATTC…	GTACGGTTGCTGTGATGGTC	ACAGTTTTCCAAGGGGCACT
Ruvbl1 (ebox1)	ATAGATAGACAGATCCATCTTAAAAAAGAACTTAAAGATCCCTGGGCTGGAGAGATGACTCTGCAGTTAGAAG CACTGGTGTTCTTACAGAGGACTCAAATTCAAATCCCAACACGCATATGGTGGCTCACAACCATGAGTAACTT CAGTTCTAGAGGATCTGACATCCTCTTCTGATGTCCTTAGGCACTGCCTGGTATATTTATACTTGCAGGAAAA ACACCCACACAGATAAATAAAATAATAAAATAAAAAGACTTGCCAGGCAGTGGTGGCACATGCCTTTAATCCC AGCACTTGGAAGGCAGAGGCAGGAGGACTTCTGAGTTCGAGGCCAGCCTGGTCTACAGCGTGAGTTCCAGGAC AGCCAGGGCTACACAGAGAAATCCTGTCT…	GAGGAGGTGAAGAGCACCAC	CTAGGCCGCTCTCGTCCA
Ruvbl1 (ebox2)	ATAGATAGACAGATCCATCTTAAAAAAGAACTTAAAGATCCCTGGGCTGGAGAGATGACTCTGCAGTTAGAAG CACTGGTGTTCTTACAGAGGACTCAAATTCAAATCCCAACACGCATATGGTGGCTCACAACCATGAGTAACTT CAGTTCTAGAGGATCTGACATCCTCTTCTGATGTCCTTAGGCACTGCCTGGTATATTTATACTTGCAGGAAAA ACACCCACACAGATAAATAAAATAATAAAATAAAAAGACTTGCCAGGCAGTGGTGGCACATGCCTTTAATCCC AGCACTTGGAAGGCAGAGGCAGGAGGACTTCTGAGTTCGAGGCCAGCCTGGTCTACAGCGTGAGTTCCAGGAC AGCCAGGGCTACACAGAGAAATCCTGTCT…	AGCCACTCAGCGTCTCATTA	TGGAGGTGAGGTAGCAAAGC
Akap11 (ebox1 and 2)	TCTAATGGCTTTTTGATTCTGGCAGCCAAATAATCCTCAAACCATTAAGGAAGGTCAAAGAAAAAGCTCCCAG TAAGCAGAGGCTAATCCAAAATCTCTCCGCTTCCTCCTTCTGTCAAGTCTAGTCAATAATCCACACAGTCTAA ATGCTTATCTCCAGGAGGTCATGTTCAATTAATTTCTTTCTGTAAGCATGAACAGAAAAAAATGAAAATATAT GGATCTGCCCCATTTGCTTTTAAGATGGTAAAGCATGTTTTCCCTGTGCCAGAATGCCAGGGTATGCCCAACT TCACACAAGCTAAACTCAAGAGTTCTCTAACCTGGCTCAACACTCATTCTCTCTGAGTGGCTAATTTTTTATT TATTTATTTATTTATTTATTTATTTATTT…	CGCGCAAAAGGAACAAGG	CGTAGGTCAGCTCGAGGTTT
Ranbp (ebox1)	TACAATCCACAGAAATCTACCTGCTTCTGCCTCCCAAGTGCTGAGACTAAAAGTGTGAGCCCCCACAGCCTGC TGGAGACACCCAGATGACACAGAACAGTGATGGGAACAACCTTCACATGACTGGCCACAAGGCAGCAGGATAA CCTGGCAACATTTTTGGCTGAGAAATGGTTGAATTTTCATTGTAAGACTAGTCACCATACATCTCCAAGCACT TTCTTAAAACAGCCTTTATCAAGCTGGGTCCAAGCCATGAAATTCACAGAAATCAGTGTGCCCAGCCACCCTA GAATTCTTCTGTGCAGTTCCAGATAGAAATCACAAAGAGGCTATGCCAGAACATATCACTAAGGCTTATACCT GAAAGAGAAACAATACAAGGGACAGAATT…	CATGCATGTTTAAATCTGACAAGA	GCTGAGAAACCGAACGAAAG
Ranbp (ebox2)	TACAATCCACAGAAATCTACCTGCTTCTGCCTCCCAAGTGCTGAGACTAAAAGTGTGAGCCCCCACAGCCTGC TGGAGACACCCAGATGACACAGAACAGTGATGGGAACAACCTTCACATGACTGGCCACAAGGCAGCAGGATAA CCTGGCAACATTTTTGGCTGAGAAATGGTTGAATTTTCATTGTAAGACTAGTCACCATACATCTCCAAGCACT TTCTTAAAACAGCCTTTATCAAGCTGGGTCCAAGCCATGAAATTCACAGAAATCAGTGTGCCCAGCCACCCTA GAATTCTTCTGTGCAGTTCCAGATAGAAATCACAAAGAGGCTATGCCAGAACATATCACTAAGGCTTATACCT GAAAGAGAAACAATACAAGGGACAGAATT…	CCCCAAAGACCTCGAGCA	AGAGGCAAGGGCCGCTAT
Gcsh (ebox1)	CTCCGTTAACCCTTGACCTCACTGAAGAAAGCAGATTAGGTAAATAATTACTTTCTTCCTAATCCTCGAAAAA CACAGTTTGAGACCTGGGGATGTGGCTTTGGGGGATGGGTGCTTGCCTATCACTGTGGTAGCTCTGAGTTCAG TCTCTACCATTGCACAGCTGGGTTTGGTGGTGCTCGGCAGTCCAGTCGCAGCACTGTGGAAGGATCTGAAGTT GTCATCCTCAGCTACACAGGGGTCTCTCCAGCTTCGCAGTGAGAGCAGACCTCAGAGCAGAAACAGACTGGGG GGGGGGGGGGGGGCGGCACACCTAAATCCCAGCACTCAGAGAGGAAGAGGCAGGTAGACTTCTGTGAGTTCTA GGCCAGCCTGATCTACAGAGAGAGAGAGT…	AGAAGCGTGGGTAGGGCTAT	ATCTGCTTTGCTGTCGGGTA
Xpo1 (ebox1)	GCGGAGGCAGGATGGTCTCTGCCAGTTCTAAGCCAACAAGGGCTATACACCAAGTCACTGTCTCAAAAAAAGA AAAAGGAACCGATGGATTAACTCAACAAGGTGCTCTCATTTCCTCACTGGAGCTGTGCCAAGCAGCCCCTGAC CCAAACAAACAAACAAAATAAATTCCTCACGAGATTATAAAGAATTAAATAGAACATTGCACATAAGGTCTTC CATACCCATTGAATTCAGGTATTCGACTTAGTTTATTTACATTTCCATATCTCTATCCTTGGGGGTAGGATTG TTTTTAACTGTTGAAGGTAATGAAAATGTATAAGCAGTGTCAGATCTGTGTTCCGAATATTTGTTTTTGTGTA TAGGGATAGCATCTTCTGCCTCCAGCTGA…	GCAGCAGCATTGAAACGTC	ACCCACAAGGCTTTCGAGTT
Ppp1cc (ebox1)	CCATCAGCTGACTTTGTTTCGTTCGAGACAAGATTTTGCTGTTAGCCTTGACTGGTCTGGAACTTGCCTCAAA TTCTCAAAGATCTGCCTACCTCTGCCTCCCCAGTCCTGGAAATAAAGTCCTATCTAACCATGCCCAGCTACTT CATCATATTTTATTTTATATGTACGTCTGCTAGAAGGTCAGAGGACAACCTGTGGTAGCTTCCTCTCTCTCCA TTAGGATGTGGGGCATGGAACTCTAATTGGTTGGCAGGCATGGAGGGAATCTCTTGTCTGCAGAGCTGTTTAG ATAGCCTCCCACAAAGAGACAGATTTTGGCTCATACTAGTAAGAGTGGTGTGTGTTTGTCTCTCCATCCCACA AAATGAGTCTCCCGGGGGAGAGAAAGGCT…	AGGCCACTCAGCCTGACTTA	AAGACGCCCAACTACCCTCT
Usp10 (ebox1)	ACCTCACTTTGTAGACCAGGCTGGCCTCGAACTCAGAAATCTGCCTGCCTCTGCCTCCCGAGTGCTGGGATTAAAGGCGT GCATAACCACGCCTGTCTCTGGTCTGGATTTTATCAGAGACCTGCCTGCCTCTGTTTCAGCCATCTGAGATTAAAGGTGT GTGCAATCAAGAGGGCCAAAAGAAAATTCTCAGGAGAAAGAAACCATTGAACCAACTCGTAGAGTTTTGCTTTGCTTTGC TTTGTTTGCTTTGTGGAGCCAGAGTTCGGAGTATGAAGCGTAGCCCTGTACTAGGGAAGTAGGGGCGGGAGATACAGGAG TTTCAGTTCATCCTTGGCTGCTAGAAAGTTTGAAGCCAATGTGCATGGGGCGCACGCCTTTAATCCCAGCCCTTG…	CTGCAGCCCCTCTCCTAAG	ACCATCCTCAAAAAGGCAAT
Hmgb1(ebox1)	TCAAGCATTCGCTGTCAGTGTCTGTTCTGTATGCCTAACTGCTCGTTGAAACCATGTCTAAATCTTTTTTTCA AATTGTTTAAACCAACAAAACAAACATTAAAAAAAAAAAAAAAGATAGAAAAATCCACCCTGTCCATTAGTGA ATTTTGCAGGGTACAAGGAATGATCCAGTAGACCTTAAGAGAATTACAGGCCTAGGAGAGCAGGGGGAGGGGA CGAAAAGCAAAAACAATAAGTGCCCCTCGTGCACCTAAAGTTTACCCAGCTCTTAGAGCACGCCGTGTTCGCA TCAAACTTTGCTCGGGCGGGCGGGCGGAGGCGGCGCTGGGCCGGGGCCCGGAGAGGCCGCAGTTTCCTATCGC TTTGGCCCCGAGATGCGTTTCTGCTCTGA…	ACTTGGCCCGAGGTTGAG	GGGCTTCTTCTCTCCTTGCT
Leprel1(ebox1)	AGCTCTAGAGAAGGGGAGGAGGGCCCCTGGCCAGTTGAGTAGGTTTGAGGAGAAAGGGGTTTGCCCAAGTTTA TACAGCTAAGAATAAGCAAAGGATGAACCTAGCTCTGCCCCACAAAAATAGAAGCTTCCCGCCCTCCTGTAGG GCAGGGTCTCCTCCCTCTTGCTTTCTCCCATGGCTAAGTGTGGATGTGTTCCTGTATTGAATGTGAAGACTGG GCAAGAACGATAAATAACCCGAGTTTCCTGTTCAGACCGCTGGAGGAAAGTGGAGCTGTACATTAAGTTCTGC CTTTGGCAGTTTTCCAGATGTGCACTGGGCCTCTGTTACTTACCTCATCCAAAGCAGCCAAATGCCCAACATG TCCAGTGATATTCAGACATAAATCCCTAT…	GGAGACAGATCAGCTGTGAAGA	AGGGGCAGGCACTTAGAGAT
Macf1 (ebox1)	AGGTTGGATCCCACAAGCTGCATACCTTGAAGAGCAAGCAAGCTACTGTACAGCGCTGCAGGGGTAGAGGTGC CGGCTGGCCGGCCAGTGATGCGGAAGAGATAGAATGGGGCCTGGCTTGGGGTGGGTCTTTATGTTGAAGCCTT TACGTCACAGGCAATGAAGAGCCGAAGATGGCTTCTGAGTGGTTGGGTAACAGTTAGCAGGTTTGCCCTTTAG AATAAAATGTTCTGACAGTCACCTGGTGAGGGAACTGGAACCATGAGGTTGATCAGAGGGTGTGGTAACATAC AATACACTTAAGGTGTCTTATCTGTCTGACACGAAGCAGACAGCAGGACAGACCTTGGCAATGGACGGAGAGC TGGAGATGTCACTGCACTAGCTGTGGCAC…	AGAGGGCTTCAGATCCCATT	CTGCTCTTCCAGAGGTCCTG
Usmg5 (ebox1)	GTTCTAGCACTTGGAAGGCTAAGGTAGAGGGATCTCAAGGCTAGCCAGATCTAACAGTTAATTCCAGGACAGC TACAAAGTGAGACTCTGTCTTAAACAAAATAATCACAAAAAAACCAAACCCAAATGTACCAGTACTCTGGGAT ATGGAGACAGGATAGTGAGTTCAAAGCTAGCTTGGGCTACATGAGACATCATCTCAGGAAAAAAAAAAAAGTT AGTCCCAGTTATCTTTCCTTCAGTTAGATAGCAATTTCAGTTAGAGGAACCATTTGGAATTGATCTTCACCTG GAAATACCTCTCTTTTGGGTTAAATTTTATTAAATTATTTTTATTTTCAGGCTTTGGGCTACCGATCACTATC AGCCTTTGAGGATATTTGCTGGCCATCTT…	GCCTTAAAAGCAAAACTACTGGA	TGTCACACAGGTGGTACATGC
Tagln2 (ebox1)	GGGGACATGGAGCTGCTAGAGACCTGGCACCCAGGCTTGGCCAGTTCTCGGACCCATCCTGAACTTGAGCCAG AGTTAGGTATGTGGCCCTCTAAGCTGGCTGTGCTCTCCCACACCCGCTCTCCCATGCTCTGAGCTGGTCTGTT TGTTTCCCAGGCAATTCCTGAGTCTCAGGCTCCCTGCCCTGCAGCATCTCTTGTTCCCTAGGCTCCCTGTGCT GCACGCAAAGGCCTTTTGGAGCCTCAGGACTCAGCCCTTCAGCCAGTGAGTCACGGCATCTCTTCTCACACAG TCCTGTCTTCCCCTTGAAGGTGTCAAGACTCCAGAGGAGAGCTGTCTCCTGAACCCAACCCATGCTGCCGGCC CCGAGGCCCGCTGTGCTGCCCTTCGGGAG…	TGAAGTTAAATGGCAAGCAGAA	GCCTTTTGTAAATTCAGGTCCA
Tagln2 (ebox2)	GGGGACATGGAGCTGCTAGAGACCTGGCACCCAGGCTTGGCCAGTTCTCGGACCCATCCTGAACTTGAGCCAG AGTTAGGTATGTGGCCCTCTAAGCTGGCTGTGCTCTCCCACACCCGCTCTCCCATGCTCTGAGCTGGTCTGTT TGTTTCCCAGGCAATTCCTGAGTCTCAGGCTCCCTGCCCTGCAGCATCTCTTGTTCCCTAGGCTCCCTGTGCT GCACGCAAAGGCCTTTTGGAGCCTCAGGACTCAGCCCTTCAGCCAGTGAGTCACGGCATCTCTTCTCACACAG TCCTGTCTTCCCCTTGAAGGTGTCAAGACTCCAGAGGAGAGCTGTCTCCTGAACCCAACCCATGCTGCCGGCC CCGAGGCCCGCTGTGCTGCCCTTCGGGAG…	GCTCCGGTCCATGAATTTAC	GTCACAGAAGGCAGGCAGTA
Rbm14 (ebox1)	AAAAAAACTAGATAGGTCAATTGAGACTCTCATAAAAACTCATACATCCCATGCATTTGCTGACCAAGTACCC AAACTGAGACCTTTCCCACTCGTTTACACTAAACAGAAGCAAAAACCCATAAATCACACAGCCTGCTTAAAGT TTGCAGTAAAGTCAGATTCCAGATATAACCTGAATTGAAGGAAACAGAATGCAGTATTAGACAGAACAAACAT TTCGTTCCTATAAATGCACATCCTATGACCCTTCACCCCCCTCTTTGAAAAGACAAGGAATGGCCCAAAGTTG TGACTTTCCAGAACAGCAAATGAACCCTTGATGAGAATGAGCAAGCACCTATACCCACATGTAGTTCCTGTCC TCAAAATTCCTTACAAGGCACAAGCAGAT…	TTGGCGGCTTTCTTTTAATG	AGGATCTGACGCCCTCTTCT
Tomm7 (ebox1)	GCAAGCCTCAAGATAGAAAAGGAGGGAAAATAATTTAATATTATTTATCTACCTATTTAGAGCAATATACCTT TACTATTTAAATACAATTTAAACTCTGTTGATGATATATATTAATTTCCTGAATAAATGATTAACAGGCACAC AGGCACATACACAGAAGTGCTGGGAGGGCAGCCCTATCAGCATCAATCTTAAATTCCCTACTGGATGCCATGA CAAGCCCCAGGAAAGGAACCAATGTGAAGCATCCAGTTCTCAGACCCAAGATTCTGACAAGTAGCTACAGCTT CTAGCTATGGACATAGCTGTGCACAACTTTAACACATTGTTCAGAAGTTGAAGGCAGGAGGAGCTTGAAATTA CAGCCAAGCCAGCCTAGGCTGCATGAAAG…	GAACGAGGAGCCCAACAAC	CTCACGACTCCTGCCGTAA
U2af1 (ebox1)	AATAGCTTGTTGAGATGGCCCTTCTCCACACAGACATGAGCACAGGGCCTGAGTGACTATGCTTCTGGTTTTG AAGTCCCAGCCTTTAGGCATCATCACAGGGAAACCTCTCATGTGAGAACTGGCATACACGTGTTCTAGCACAT TTTCTCTGCAACCAGTTTAGAGAAGGTACTCTTCCATAACACCAAGCAAATTTGCATGTATTTTTGAGACAGA GTTGCTAGGTCCTGGAACTTTTTTTTTTTTTTTTTTTAAAGATTTTTTTTTCCCCCGAGACAGGGTTTCTCTG TATAGCTCTGGATGTCCTGGAACTCACTTTGTAGACCAGGCTGGCCTGGAACTCAGAAATCCGCCTGCTCTGC CTCCCAAGTGCTGGGATTAAAGGCGTGCG…	AGTCCCAGCCTTTAGGCATC	TGGTTGCAGAGAAAATGTGC
Psmc5 (ebox1)	GTGTTAAAAAAATGGTCCTTCGGTGGCTGATGTTTCTTTAATGGTTTGGGGGTGGTTGTTGTTTTTAGTTCGC CTGTTGCGGGAGGAGCTGCAGCTGTTGCAGGAACAGGGCTCCTACGTTGGAGAAGTCGTGAGGGCCATGGATA AGAAAAAAGTATTGGTCAAGGTAAAAGCAGCATGCCGCCGCGGCCAGGCTCCTAGTGCTCCCTCCCTGTCACA CTGCCCCCAAGCTTCCCTGCGGGAATCCTGGTTGGGGTGGCTATGCTGACCACCGAGGGAGATCATAGCCCAT TATTATTTTCTCAGGTCCATCCTGAGGGCAAATTTGTTGTTGATGTGGACAAGAACATTGATATCAACGATGT GACGCCCAATTGTCGGGTCGCTCTAAGAA…	AGAGGCATCTCCCTCACCTC	GGGAAAAGGGCAACTCTCTT
Cks1b (ebox1)	TAGTGGACCCATCCCTGACTCTGCTGAACGCCGAGGTTCCTCCATTCAGATTCAGACATCAGATGGGTTTTCG GGACCAGCTTGGCTATGTCCTTGGGCAACATGACATGCCTGTAACAGAAACATGGGGATGTGAGTGAGGACTG TGTCAGAGCTGTCAGTCTGCCAGACACTGACCTACATACTGAGAGCGGAGTGTGGCACACGTGCCATGATTCT GGCACTCGGGGATATGGCAGCATGACCGGGAGTTTCAGGCTATCCTGCGCTACAGAGAATCTGTGAAAATAAG TAACTAGCCCAGTGTGGGCACTCCTTTAATCCCCGCACTCAGGAGGCAGAGGCAGGTGGGTCTCAGTTGAGGC CAGCCTGGTCTACAGGGCAAGTTCCAGGA…	ATGGGGATGTGAGTGAGGAC	ATATCCCCGAGTGCCAGAAT
Khdrbs1 (ebox1 and 2)	TCTGGGGGCTCTGGAGCATTGCTCTCCAAAGGAGAGGGGGGAGAATTCTGAAGCTCTCAGGCAGTCTTTGATG AAATAACCTTTATTCCTTGTGGCTAGGGTCTAATATACATTTTGGGGTGGGGTGGGATCTAAAAGCAGATGCT TTCTATTGGCTTGGTCGGAGAAGTTAGGGATGCTACATCTGCATGTGGAGGGAGGGCCTTCAGGTGTTGGGGG GGGGGTTTAACACCCCGTGTGACTGACTCATGGGGTGTCTTGGTCAAGTGTTCCAGGTTCAGAGTAGGGTTTC TGAATCCGCTCAACCTTCCCAGTTTTTGTCTGGTGACAAGGTTCCATCAGCCCCTCAACAGTCCAACTATTCA ACCAGTAGGACAGACTGTGGGTATTAGAT…	CTTGGGCTCCGAGCTTAG	GAGGGGGAGGGGAGACAC
Khdrbs1 (ebox3)	TCTGGGGGCTCTGGAGCATTGCTCTCCAAAGGAGAGGGGGGAGAATTCTGAAGCTCTCAGGCAGTCTTTGATG AAATAACCTTTATTCCTTGTGGCTAGGGTCTAATATACATTTTGGGGTGGGGTGGGATCTAAAAGCAGATGCT TTCTATTGGCTTGGTCGGAGAAGTTAGGGATGCTACATCTGCATGTGGAGGGAGGGCCTTCAGGTGTTGGGGG GGGGGTTTAACACCCCGTGTGACTGACTCATGGGGTGTCTTGGTCAAGTGTTCCAGGTTCAGAGTAGGGTTTC TGAATCCGCTCAACCTTCCCAGTTTTTGTCTGGTGACAAGGTTCCATCAGCCCCTCAACAGTCCAACTATTCA ACCAGTAGGACAGACTGTGGGTATTAGAT…	GATCCCCCTGCACTCTTTC	TGAGTTCAAAGCCACTCTGG
Lef1 (ebox1)	ATTTAATCTCCTCTTGGCTTTCAAAAAATACCCTCTGGCTATTCTTCTTGCCCCCTCCCCCCTTCTGGGTTTG ATGAAAAGGACCGGTCTACTCCGACTTCTTTGATGAAGCTGCATCTTCCAAGGGTTCTTGTGCTCAGTCAAAT TGGCTCACTCAGAGGAGGAATTCTGACTTTGTTAAATTTATGTTAGCAGGAGCTGTAAACGTCTGAAACTATG TCCCTTTGCTCTTCACCCTATCACACTGGAGGCTGCATAGATTCACTCTAAAAATGGATTTATTCCCAACCTT CCTTTTATTCTCCCTGGTACCCTGAAGGAAAAATGCCATTTTTGGCTTTTGTAAGGTATAGTCTTGACAATTA TTTAATTTTTAAAGAAAAGTTTTTGTTAT…	GGTCGGCAAGAGAAGAAGAG	AACCCCAAAGAACAGTGTGG
Lef1 (ebox2)	ATTTAATCTCCTCTTGGCTTTCAAAAAATACCCTCTGGCTATTCTTCTTGCCCCCTCCCCCCTTCTGGGTTTG ATGAAAAGGACCGGTCTACTCCGACTTCTTTGATGAAGCTGCATCTTCCAAGGGTTCTTGTGCTCAGTCAAAT TGGCTCACTCAGAGGAGGAATTCTGACTTTGTTAAATTTATGTTAGCAGGAGCTGTAAACGTCTGAAACTATG TCCCTTTGCTCTTCACCCTATCACACTGGAGGCTGCATAGATTCACTCTAAAAATGGATTTATTCCCAACCTT CCTTTTATTCTCCCTGGTACCCTGAAGGAAAAATGCCATTTTTGGCTTTTGTAAGGTATAGTCTTGACAATTA TTTAATTTTTAAAGAAAAGTTTTTGTTAT…	AATAACGGCCCCTAGTCCAT	GCCACCGTTTAGCCATAGAA
Hnrpa3 (ebox1)	TCAGGGTATCATGTAGCCCAGGGAGGCCTCATACCCCACTTTGTAGCTGTGAATGTCCTTGAGCCCTTTTGAG ACAGGGTCTCTGTATCCTAGAGCTAGATGTAGGTCAGGCTGGCCTGGTACCCCCAGAGATCCTTCTGCATCTG CCTCCTGGTTGCTGTGATTAAAGTCCTGAGACACCACACTTGGCTGCTCTGAGTTTTTTCAATCTCCCACCTC CAATCCCTAAATGCTGTGGGTTTGAGGGATTAGGAGCTGTGTCACCTGCCCAGTTTGCAGAGATGAGGATCCA GGCCTAGGTCTCATGTCTGACTGCTGGGATTAAAGGTGTGTGCCACCATCTGAATCCATTTCTCATCTTTCAC TGGGAGAGACAGATAAATTGCAAAGGAGT…	CTCCGCTTTCTCATGACTCC	TTCAATATGGGACCGAGAGG
Tsn (ebox1)	AGGGATTCATGTCTAACTTGACATATTAGAATCTCAACAAAGGGCTGACTATAAACATGAATTTTAAAACATT TTATACCTGGCACTTTATTATCTACAAATGTATATTAAAAGGCATTCAAAAAAAGAAAGTAAAAATAGAAAAA AAATTTAAAGAAAAAAAGGCATTCAATCATTAGAATCATTCATTAAAATACACACAAAGACTCACATGTGCCA ACTGTAATGAAACTCACTGAAGTCTGAGGTTCAGGTGAGAGGAACACAACTCAACACAGCCTGGGCAACAAAG CAAGACTCCCGTTCTCTCTCTCACACACACACACCAATAGACTAACATAGCAAAACAACATTCCTATTTAAAC CACACTATACACACATGGAAAAGCAACCA…	GGAGCTAACAGAAAAGCAGTCAA	TGTAGCCTTCAGCGTTTTCA
Nsep1 (ebox3)	GCTCACTAGTAACCCGGGGGGGGGGGGGGGGGGGAAGGAACCCAGGACACATGGTCAGAAAGGCAAACTGCCC GTGACAGGAGAAATCCTAGAGTCTGGAAAAACAAAATGTTTCCCTCTAATTGCAACTGTAGAGAACAGTCCAT TAAGTGATTGTAATCGCTTTTGCTTGAGTGTTTCCACGACTGTGTGGGGTTCATCAGTGAATGTTTTTCATCA CTCCGTTATTTTAAAAGCCTATAGCTGCCCATTCACGAGCACTGTGCCACTCTGTAGCGCTCTCTTCACCATC TACTTATTTAACGCCTTCTAAGCGAGCATGTAAGAGAAAATGCTGAAATGGCGCCAAGTATCACAGCTGTACG GCCAGGATTGCTGCTGGCACTCGCGGGGC…	GCCGTGAGCACCATAGAGTA	TTCTAGGAGGCCGGAGTAGG
Tebp (ebox1)	ATACCTGGCCTTGTTTAAGTTTTGTGTGGGGGTGTTTTGCCTGTGTGTAGTATCTATGCCCAATGCACATGCC TGGTGCCATTGGAGGCCAGAGGTCAGATATCCTGGGACTAATGGAACTGAACCCAGGTCTTATAGAAGAGCAG CCAGTGCTCTAAATTCTGAGCTATTTCTTCATCCCTGATAAAAGTTTCTTAACAAGGCCTGTTCTGTTTCTTC CAGTTAACATGTCCCTCTTTTTTTGTGCTTCTAACACTTTTCAATTTTCCATTATAACAGTGGGTCTTTTTTC TTTTGGGGATGTGTTAGTAGTTGCTGGTGTCATGGTCTAAGCCCAGGGCTTACCCATGCTAAGCAAGTACTCT ACCACTGAGCTACATCCTAACCTTTATTG…	CCTCCTTGGCAGCGAGTAAT	TGCCACCCAAAGTTTATTGA
Lap3 (ebox1)	CATTGCTCATTAAGAGAGAGCTAAAAGCTTTGTGAGGGATAAATTCACAAGACGGCACTGAGGCGGACACAGA CTCAGACTCCTAACAACAGGCAGATTGCAGACAAGCCAGGAAACAGGAGCCATAGATCCTTGGAAGACACAGG GAGAGAAGCTGGGAGGTCGGACTTTGGCTCACTCTTGGTCGGATTACCCCAAAGGGGAAGTGCTTTGGTTCCT TCCCTTAAGCTGACCCACACACATTTTGGTGCCTGGGCTTTAATGGGTTTAACTGGTGCATCTATTAAAGCAT AGCTTTCCCTGCAGCTTCTATGAAGATCATTCCTGGCTCCCTGCTGACTCCCTCATCCACAGTAAATGGGCTT CTTGCCTTTTAAGATTCTCTTTAAACCAG…	ACAGGTCCGGCTTTCCAAG	CGCCCTCCAGAGAAGGAG
Mfng (ebox1)	CCAGAACCTTCTCCCTGGCTCTGGCTGGGGAATCCAACACCTCTCCTGCCTCACTGAGGATGGGGAGGCAGAA CCTTCCACGCAGGTGGTCAGCAAGCTTAAGCCTCCTGGTGTAGCCTCTTAGAGAAGCTGGCACCTTGGACCTG GGTGCCTGATTGGCCGCTGGGAGAACCTAGGACACACATTTAGGCACCAGCCTCGCAGCCGGTGGCCCTGGAC CGGCCGTACCCCAGTAACCCTGGCAGCTCTGATCTTGAGACCTGGTAGAGAAGGGGCCCAGCTGAGAAGCGGA GAGGGTGTACCTCTGTGCTATGCCCCATAGGCCTCCTGGGTGACTCTGGCCAGCCCTTCCTTTCAGGGCAAGG GCACCATCGCCGTGAGCAAGACGACAGGA…	GTCACCTGTTGCCTGATCCT	CTGCAGCTAGGCGACATCTT
Itgb1 (ebox1)	CCCTATGGAAGTATTCTTAAACTTCTCATGTTAATAACCCTAACCCTTTTTCTAGTACTCTTTATATTATGTA TATAATTCTAATCTGAACTCTCAGATTACCTTATTTCATATCCCTCCATACTATACTCTCTTCAAGGGCAAAA TTATGATTATATAATTATGATAGCTGTTGTTCTGATTAAAATACTGTAGTATATTTTTCAATCCTGAGAAATG TTTGTTGTGGTTTCGAGTCCGTTGCTGAATTTGCAGCTGTTCTCACTCAAGGAGTAGAACTGTGATTAACATT ACCCTTAGGTTATTGAAGAATAACAATTTCATGAAGCATGGTTATTAGTTAACATTGTAAGCATATTTTTGGA TTGTGACTTGATGGGCAGAGTGCCTTGGG…	GGTGTTCACATACCATGACAGG	CTGCACAAACCTGGAGACCT
Usp3 (ebox1)	GACTACAGATGAACAAGAAGTGCCCCATTCCTTGTGAGGTGTAAGCTTTTCCTAGTGAGAGGGTGTGTGTGTG TGTGTGTGTGTGTGTGACAAATCTCTCTTGAGAAAATTCAACTATAGCCCCACAGCTACAGCTAATGAACTAA CAGACCACATGGACTGGCCTGTTGTTGGTAGTGTTATGTTCCAAGCTCAAGACTCACTGTTGAAGATGTATTT ACAGGTAAGACCCATTCACACAAGTTCTGCACTCCCACAAAGAACTGCAATACTGGCCCAGAAGGGGTAGCAC ATGCCTATAATCCCAGCACTCCAAGGGCTGAGAGAGGAAAATTATAAATTCTAGGTCACCCTGGGCTATCATA GAAACCCAGTCTCACAAACCAAAGGAACT…	GGCAGTCCAGACAAAGCTG	AGGCTCCGCGAACCTAAG
Gldc (ebox1)	GCAAGCAAACGAAACAATTGCCCTAGAGAAATATCTCTATGATCTGGGGTTATCAGATGAGGGAGCTTGGTAT TTTTTTTAATTTTCTAAGAGTTCTTCAGCTCTGACCATCCCTTAACATCTAGATTCTTCCCTGACTCCTAGAA GTCAATGCCACATAAAAAAACAACAACAAACAAACAAAAAAACCACCCAAAGACAGCATTAGGACCATTAAAA CCACTTTTACCAAGAGGGGCTGAAGAGATGGCTCAATAGCTAAGAGCACGTGTTGCTCTTGCAGAGGACCCAG GTTTGGAGTTCCCTAACTGTGGGGAACTCCAGTTCTAGATGACCCAACAGCCCGCGTGGTGCACAAATATAAA TGCAAGAAAATCTTTTAAAAACAAAATAA…	CAAGAGGGGCTGAAGAGATG	TGGAGTTCCCCACAGTTAGG
Gldc (ebox2)	GCAAGCAAACGAAACAATTGCCCTAGAGAAATATCTCTATGATCTGGGGTTATCAGATGAGGGAGCTTGGTAT TTTTTTTAATTTTCTAAGAGTTCTTCAGCTCTGACCATCCCTTAACATCTAGATTCTTCCCTGACTCCTAGAA GTCAATGCCACATAAAAAAACAACAACAAACAAACAAAAAAACCACCCAAAGACAGCATTAGGACCATTAAAA CCACTTTTACCAAGAGGGGCTGAAGAGATGGCTCAATAGCTAAGAGCACGTGTTGCTCTTGCAGAGGACCCAG GTTTGGAGTTCCCTAACTGTGGGGAACTCCAGTTCTAGATGACCCAACAGCCCGCGTGGTGCACAAATATAAA TGCAAGAAAATCTTTTAAAAACAAAATAA…	AAGGAACAAAAAGCCCTTCC	CGAGGCACCTACAAGCTTTC
Arid1a (ebox1)	GCTCTAGAGACCCAGCTGAGCGAGCCCTGCTTTTCCCCCCCTTTGGCTAGCCCCAAAGGAGGACTGACCATTG TTCAAACTATCGGTTCTCCCGTGCCCTGCCCTCATTAGCCCTCTCTGACAAGGCCCTGGGGGCATGAGGTCTG GATTATCTCCCCCCCCCCCATTTTACCAACAGACTGAAGGGAGGGGACTGCCCAGGTCACTTAAAGTCAGAGG GCAGAAGTGTGTGGCTATAAAAAGTGGAGTGAGTGGCCGAAGCCGCATCTTGTCTACTTAGCCAGAGAAAAGG AGGAAAAGAGAAAAGAAAGGCACTTACGTTGTGAACAAATCCAACCACCGGATCAGATCAGTGTCAGGAGGTT TGAAAATCAAACGTGGTCATCCCACCACT…	CATATGGAAAGCGCCAAAAT	TCTCCTGACCCAGGTGGATA
Arid1a (ebox2)	GCTCTAGAGACCCAGCTGAGCGAGCCCTGCTTTTCCCCCCCTTTGGCTAGCCCCAAAGGAGGACTGACCATTG TTCAAACTATCGGTTCTCCCGTGCCCTGCCCTCATTAGCCCTCTCTGACAAGGCCCTGGGGGCATGAGGTCTG GATTATCTCCCCCCCCCCCATTTTACCAACAGACTGAAGGGAGGGGACTGCCCAGGTCACTTAAAGTCAGAGG GCAGAAGTGTGTGGCTATAAAAAGTGGAGTGAGTGGCCGAAGCCGCATCTTGTCTACTTAGCCAGAGAAAAGG AGGAAAAGAGAAAAGAAAGGCACTTACGTTGTGAACAAATCCAACCACCGGATCAGATCAGTGTCAGGAGGTT TGAAAATCAAACGTGGTCATCCCACCACT…	GGCACTGGGAAGGAGAAGG	GGCTGTGGGGGAAAAATAC
Txnrd (ebox1)	CAGTTCAGAAACAGAAGGATTTCGCATTGTTTTCTGGGCTATGATACCGCATTCTGGAGAGACAAGAAATCAA ACACGGGGTTGCTTTACAAACGTTTGGATAGATTTAGAAGATGTGCAGTTATTTATTAGTAGGTACTTGGGGA CCACAGAGAGCAAGGGACAGTTAATCCTCCGTGGGAACCCCACCCAGAGGAGGTGACTTTTCAAATGAATATT GACAGACTAGACATTGGTTTTCAAGGAAGAAAGATAAGAACGTGCACAGTCAAAGCCGTTTAAGGTGTTTGAG TAGACAATGAGCAGTCCTTGAGCTATGGGGAAAGGTAAGGAGGAACTGCTTTTAAACTGGACCAGGGTAGAGC TCTCTGCATCTCCTCACAACAGGGAAGCT…	AGCCCTGAAGGTAGGAGCTG	AGAAGAAATGGCTTGGCTTG
Hmgcr (ebox1)	CAAAGCTTCAATAGTCTTCCTTAACGAGTCAATTTTATTCATCACTATTAAAAGTGATTCCGCTGAGAAAAAT GTAAATTGCTATCATGAGGAGCCCCAATGTGATGACCAACTAGTAACCCCATACCCACACTACCCCAGGCACA CCAGACCTCCCACCCTGCTCGGTTCCCGGGGCCTGGCAATCTTGCCACTCTTCCCTGCACGTACATTGTCTTT TTTTATTATTATTAAATAATCTGAGGGGAAAAAATTACACAAAATCCTGTTCCACAATCCAACCAAGCACAGA GAACCACACCTACCTGGAACTACAAACTGAGCAGTGTTACAAAGGTATGTCAAAAGTAACCGTAATTATAAAC TTGTCTCTCAGGAGCACCTCCCATTTCTC…	GTCCAGGGTGTGGTGGTTAG	GCCCCGTTTAAGAAGTCTGTT
Vcp (ebox1)	GATTAAAGGAATTCTAATTTAAAAAAAGAAAAAAAAAATCTAGATATAAGTGGGGCATACTGTGACATTCATG TAGCCCCCTTATATGGAAGGTGGTGGCAGCAAGACTAGTTCAAACACAGCCTTGACTACAAGGCTGAATTTGA GGTCAATTTGGTCTACTTGAGTCCCTGATATCAAAGGACAAAACATGGGGCAGTGGCAGCTCACACCACTAGT CCCAACACTTGGGAGGCAGAGGCAGAAAGACCTCTCTGAGTTTGAGGCCGGGCTGGTCTACAGAGGGAATTCC AGGACAGCCAGGGCTACACAGAGAAACTCTGCCTCAAAAAAAAAAGAATTTTAACTTAAAAAAAAATTGAAAG ACTGACAGAGTATTTATTTTAAAAGTGTA…	CGGCCTTCCCTAGAGTCTCA	GAAGGGAAAACACTGCAAGC
Nme1 (ebox1)	TGTTGCACTGGTGTGGTTTTCCTAGGGAAAGCAACATCTGGAACAAGACGGTCTGACCTCAGACATTAAAGCC AGCAAGAGTTTTAGAGCCGAGCGTGGTGGTGCACACCTTTAATCCCAGCACTCGGGAGGCAGAGGCAGGCAGA TTTCTGAGTTCGAGGCCAGCCTGGTCTACAAAATGAGTTCCAGAGAAACCCTGTCTCGAAAAACCAAAAACGA AAAAAAAAAAAAAAGTTTTAGAGAATATGTCACGACAACCATCTTTGGTTTTTACAAAGAATGAGATTTCCCA GCCCTGTGCAATTTGGGACACTTCTCAGGATGCAATGAGAAAAGCCAAGCCTGAGGATACATGCCAGTAATTA TATCCCTAGGAAGGCTAAGGCAAAAGGGA…	AACAGCGGACTGGAAAGAGA	AGACCTGTCAGCTTGATACGC
Nme1 (ebox2)	TGTTGCACTGGTGTGGTTTTCCTAGGGAAAGCAACATCTGGAACAAGACGGTCTGACCTCAGACATTAAAGCC AGCAAGAGTTTTAGAGCCGAGCGTGGTGGTGCACACCTTTAATCCCAGCACTCGGGAGGCAGAGGCAGGCAGA TTTCTGAGTTCGAGGCCAGCCTGGTCTACAAAATGAGTTCCAGAGAAACCCTGTCTCGAAAAACCAAAAACGA AAAAAAAAAAAAAAGTTTTAGAGAATATGTCACGACAACCATCTTTGGTTTTTACAAAGAATGAGATTTCCCA GCCCTGTGCAATTTGGGACACTTCTCAGGATGCAATGAGAAAAGCCAAGCCTGAGGATACATGCCAGTAATTA TATCCCTAGGAAGGCTAAGGCAAAAGGGA…	TCAGATGACAAGGCTTTACCG	GAATCGGAACTGTCCGAAAA
Prkar2b (ebox1)	TCAGGACACTAGTCCCCTTTTCCATTGTGCATTGCTTGCCTGCGCTTGCATCCCCATGCCACAGACACATAGC ATGTGCACAAATGTGTGTGCATACAAGTATTAGACGTCACTGTCCTTTCTATACCATCTGTGTAAGATGCTGT CTAGTTCCCCTTCCTAGTGAGACAAGCATCTGATTTGGTGTGGGAACAATTAAAACTATGATTACCCTATTCT CAAAGCACCCAAATGTCCCAAATTAAAAATCTAAATAGCAATCTTTCACATTCACAGAGCACTAACATCCAGG GTTTGTGTGTTTTAAACAAGCTAAGAATGCATTAATTTTATAACCCATTCAACATATAATTAATTCTACAAAG GAATGAAAATCTTCCTGGGAGGAGGGCGT…	GCAGCATCTCCAGCTCCTC	CACTTGAGAGGCGGCAGT
Casp1 (ebox1)	CTGAAATCTTGAGTTCTCACTCCTCTCATACTAGCTGTGGGAGAGCCTCTACTATGTGTCAAAACTCAACATC TTATCCAATATCCCTCATACTAGTAGCATATCAATTACTGTCCAAAATACCTATTCTTCTTATCAGATCTTAA CTTTCTATTTTTTTAATTTATATTGATTTTCATTATTGTCTGTGGTTTCTGTATAAAGGAAACATTTTTATTA AGCACACCTAAAAACAGAGTAAAAGGCTTCTGTATCTAATCTAAGCACTGTCAGGGTTTATATAGGGCTTCGT TTGGACCTTTGCACCCTAAGATTGTGGGGAAGCAAGGTTACTTGATTTCCTTATTTCACAGTAAACATTTACA AGACTATCTCAAAGTGAAAAGGCTTTTTT…	TGTTCTCCCAGCTCTGATCC	GAACAAGTAGGCAGGGAAGG
Nol6 (ebox1)	TCACCTTCCTCACAAAGGTGATAGAATCTAATACGTAGTAGATAGCATGCCAGTATGTTAGAAACTATAACTC ACAATCTTCCACAAACGCCTTCTCCCTCTGTGAAGACAACTTGATTGACAGCTAAGCCGCCATGACTTATTTC TATTGTTACCCATTTTCAGGCTAGGAATGGTGGCTCACACCTGCAACTCCAGCATTTGGGAAGGCAGGAAGAT CAGAAATTCAAGATCTCCCTTGACTATATAGCAAGCAAGTTCAAGGCCAGCCTGGACTGTATGAGACCCTGTC TCAATAAAAAATAAATACACAAAATAAAATAACCATTTTTGGTTGGAAGTAAAGGTTCACAACTATAATCCTA GCACTCAGGGGACTGAAGCAGGAGGACCA…	CATCCAAGCCGGATCTACC	ATGCACTAGCCCAATGGAAC
Ewsr1(ebox1)	TTTTGTTCTGGTAGTTATTTAGAGACTGTAATTCTGCTTTACTGGACACACTCTATAGTTACTGTTCTACAAG ATACAGAGGAGGGAAACCATTACTCCCCTTAGGCAGTGGCTTGCTTCAGGGCAGCCATTAGCCAAGCTGAATA GGAAGGTTTAGGCTACATAATTCCTGTAGCTAGCAAGGGTAAGTTTGTTGGGACCAAAAAAAAAAGTTATTTT AAGAACTGAAAGGCTCAAGAAAAAAAATTTTTTTTCTAGGACAGGATTTCTCTGTGTAGCCCTGGCTGTCCTC AAACTCAGAGACCACCTACCTCTGCCTTCCCAGCACCGGTGCATCGCCACCGACCCTTTAAAAAAAGTCTAAA ACTAAGTTTTTCAGGAAAGCCCTTAATAA…	CATCAGACACCTCGCTTCAC	CCTCCTTTGTGTGGTGGTTG
Csk (ebox1)	CTATGTTTATTTGTGCATCGTGCCTACAGAGCTCAGACCCTCTCTGGAACTGGCTGCAGATGTTTATAAATCA CCATGTGGGTGTTGGAAACTGATCCTGGGTCTTGTGCAAGAGTGCTCTTACCACTGAGTGGGCTCATCTAACT GCCATGGATGCCCTGTCTCCTCTGAGCTGTACTTCTTTTTTTGTTGTTGTTTTTTGTTTGTTTTGGTTTTGGT TTTTCGAGACAGGATTTCTCTGAGTAGCTCTGGCTGTCCTGGAACTCACTCTGTGGAACAGGCTGGCCTAAAA CTCAGAGATCCACCTGCCTCTGCTTCCATGACACATGGGACTAATGCTGTGGCCACAATCCTGGCTTCCACTT TGGTTTTTGGACAGATTTTTTCACTTAAC…	GGTGTACGCGTCTCACTGG	AGACTCAGTGGGGTTTGCAC
Csk (ebox2)	CTATGTTTATTTGTGCATCGTGCCTACAGAGCTCAGACCCTCTCTGGAACTGGCTGCAGATGTTTATAAATCA CCATGTGGGTGTTGGAAACTGATCCTGGGTCTTGTGCAAGAGTGCTCTTACCACTGAGTGGGCTCATCTAACT GCCATGGATGCCCTGTCTCCTCTGAGCTGTACTTCTTTTTTTGTTGTTGTTTTTTGTTTGTTTTGGTTTTGGT TTTTCGAGACAGGATTTCTCTGAGTAGCTCTGGCTGTCCTGGAACTCACTCTGTGGAACAGGCTGGCCTAAAA CTCAGAGATCCACCTGCCTCTGCTTCCATGACACATGGGACTAATGCTGTGGCCACAATCCTGGCTTCCACTT TGGTTTTTGGACAGATTTTTTCACTTAAC…	AAGCACCCACACCTGACAGT	GGGGGAGGGAAACAGAGTTA
Mbd3 (ebox1)	CCAACAGCTTGCTGAGTGGGACAGTTTGAGCTGCCCTCATCCAGCGATAGGCCCATAGTACACCCAGGGCTGA CATCCTAACTCTCCAGCCCTAAGTGTTTCCAAGGTATGTGGGAGGAGTCCGTGAAGAAGAGACTGTCTATACA AATGCGTTGGAAAGCACTGGTGGCTATTCTGGGGCATGGATGTGAGCTAGCAGCTGTGGGGGATGAGACAAGT GGGACAGGTACAGCTTGGGGACAAGGTGTCTTTGGATCATCTCTCAGAGGTGTTGGCCCCATTGCAAGTAAGG GAGAAGGGGAGGAAGTCCCATGCACACAGGGCACCATTTGCATGTAGCCCTACTGGGAAAAACCCTACCTACT GCAGACCTATTAGAAGCAACAACCCCATC…	CCGGCTTCACCAAGAACTAT	CAGCCTAACGGCAGAAAGTC
Mbd3 (ebox2)	CCAACAGCTTGCTGAGTGGGACAGTTTGAGCTGCCCTCATCCAGCGATAGGCCCATAGTACACCCAGGGCTGA CATCCTAACTCTCCAGCCCTAAGTGTTTCCAAGGTATGTGGGAGGAGTCCGTGAAGAAGAGACTGTCTATACA AATGCGTTGGAAAGCACTGGTGGCTATTCTGGGGCATGGATGTGAGCTAGCAGCTGTGGGGGATGAGACAAGT GGGACAGGTACAGCTTGGGGACAAGGTGTCTTTGGATCATCTCTCAGAGGTGTTGGCCCCATTGCAAGTAAGG GAGAAGGGGAGGAAGTCCCATGCACACAGGGCACCATTTGCATGTAGCCCTACTGGGAAAAACCCTACCTACT GCAGACCTATTAGAAGCAACAACCCCATC…	CTGGGCCACACAGCAATAC	TTCCTCCACTATCCCAGTGC
ChIP primers (RR group)
Gene Name	Promoter sequences	forward primer	reverse primer
vcam1(ebox1)	CTCATTTCTTTCTTTCTTTCTTTCTTTCTTTCTTTCTTTCTTTCTTTCTTTCTCTCTCTCTCTCTCTCTCTCTCTCTCTCTCTCTCTCTCTCTCTCTCTCTCTCTCTCTCTCTCTCTCTCTCTCTCTCTCTTTCTTCTTTTTGGAAAGCAACACCATCAGTAACCAAAGAAAAATGATTCCTATAGGGCCCATTTCCCCCCACCTCTCCTTGGTAGTTTCATTTGCCGATTTGAGGATGATAGTAGGATGCATTTTGGGTAGGCTAGGGTAATATGGGTACCTGCACATATGCCTGAGACAGATCTAACTTATTAAACAAAAACTCTCTGAGATATAAAAGCAAAGCTCTCTGGCAGCAACAACAAAACCTCCCAAATTTATCTGCATCAAATGACTGA…	GCAAAAGCTCCTTCCTTCAC	TGGAGCCTGTCAGTTTTGAG
vcam 1 (ebox2)	CTCATTTCTTTCTTTCTTTCTTTCTTTCTTTCTTTCTTTCTTTCTTTCTTTCTCTCTCTCTCTCTCTCTCTCTCTCTCTCTCTCTCTCTCTCTCTCTCTCTCTCTCTCTCTCTCTCTCTCTCTCTCTCTCTTTCTTCTTTTTGGAAAGCAACACCATCAGTAACCAAAGAAAAATGATTCCTATAGGGCCCATTTCCCCCCACCTCTCCTTGGTAGTTTCATTTGCCGATTTGAGGATGATAGTAGGATGCATTTTGGGTAGGCTAGGGTAATATGGGTACCTGCACATATGCCTGAGACAGATCTAACTTATTAAACAAAAACTCTCTGAGATATAAAAGCAAAGCTCTCTGGCAGCAACAACAAAACCTCCCAAATTTATCTGCATCAAATGACTGA…	CCATCTTCACAGGCATTTCA	GGCTGAACACTTTTCCCAGA
vcam 1 (ebox3)	CTCATTTCTTTCTTTCTTTCTTTCTTTCTTTCTTTCTTTCTTTCTTTCTTTCTCTCTCTCTCTCTCTCTCTCTCTCTCTCTCTCTCTCTCTCTCTCTCTCTCTCTCTCTCTCTCTCTCTCTCTCTCTCTCTTTCTTCTTTTTGGAAAGCAACACCATCAGTAACCAAAGAAAAATGATTCCTATAGGGCCCATTTCCCCCCACCTCTCCTTGGTAGTTTCATTTGCCGATTTGAGGATGATAGTAGGATGCATTTTGGGTAGGCTAGGGTAATATGGGTACCTGCACATATGCCTGAGACAGATCTAACTTATTAAACAAAAACTCTCTGAGATATAAAAGCAAAGCTCTCTGGCAGCAACAACAAAACCTCCCAAATTTATCTGCATCAAATGACTGA…	CCTGCAGCATCTTCTAGATGTTTA	TGGGAACTATACCTTTCTTGTGG
net1 (ebox1)	TAAGTTTAGATGTGCATCAGTGCTCTTATGTCTGGAGGATACTGTTTCCTTGGAGTCATCTACCAACTCTGGGCCCTAGAATCTTTCCTCTTCTGCACAGAATCAAAAAGGCTTAAATTCACTGCATGATGTGACCAACGCCTCCCAAGAGAATCTAAGGTTCCTGAGAGCAAGCGCTCCATCTGCTTTTGTTCACCTGAATCCCCATCATCCTCAACAGTGTCTGATGCTAGGGCAGGTGCAACTGTATTACACTGAGCACACGTGGAATGAAGCACTGCTTCTGTTCATCTTCAGGAAGTCCTCCTTTTCTGCTCCTTCACTAGCCCATCCTAATTCTTGTAATTCTCAGTCTCAAAGATGCCTTCTTTCTGCACTCTGACTTCTTAAACACACGGT…	TGTCTGATGCTAGGGCAGGT	GATGGGCTAGTGAAGGAGCA
Dgkg (ebox1)	ACAACATGTATACAAATCGGGAGGCATGCACATAGAGAGAAGTATGGGATACATACACACAGATATTGAACATGCACACACAGGCGCGGGGCATGTACATACACACAGAAACATGGGACACATACACACACCACCTTCAGATCTTTCCCGGAAACGGTAATGCCTAGGTGGCTGGAGTTACATGTTAAAGGGATGGGGGTGGGGAGGCGCTTAGATCAGACCAGAAGCACCACAGGAAATTAGCTTAGTTGCAGCTGTTTTATTTAATGAGTATAATTTATATTCAAAGTAAAATTTCTGGCAAATACAACCCTTTAAGCAAGAAACATCTTCCCATGTTAGGGGACACCCATAGACTGAGAAGGTTATAGTTGTAAACAGTCTCTCTCTCTCTCTCTC…	AACACACTGGTGCACACACAT	TACAGAGGTTCCCACCCAAC
Dgkg (ebox2)	ACAACATGTATACAAATCGGGAGGCATGCACATAGAGAGAAGTATGGGATACATACACACAGATATTGAACATGCACACACAGGCGCGGGGCATGTACATACACACAGAAACATGGGACACATACACACACCACCTTCAGATCTTTCCCGGAAACGGTAATGCCTAGGTGGCTGGAGTTACATGTTAAAGGGATGGGGGTGGGGAGGCGCTTAGATCAGACCAGAAGCACCACAGGAAATTAGCTTAGTTGCAGCTGTTTTATTTAATGAGTATAATTTATATTCAAAGTAAAATTTCTGGCAAATACAACCCTTTAAGCAAGAAACATCTTCCCATGTTAGGGGACACCCATAGACTGAGAAGGTTATAGTTGTAAACAGTCTCTCTCTCTCTCTCTC…	AGCCAGGCTGACACACTTG	CCTGACATGGAAACAAGAAGA
cdca7 (ebox1)	GGCTTGCAGAGAAAGTACCTTTTCTTGATGAGCCACCATGCTGGCTGACCCCATGCAGCCAGTTTTTCGGATCGTGGGAG AGACAGCTTCTGAAGAGACACCCGGATGCTGAATGACTGAACAAGCTTTACAAAGACACCCAATGCCCTCCCTTACAGAC AAGTCAGAACCAGGGGAGCTTGGTCAAAGGTCCATCCGAGTATGCAGCGAGGAAGTGGAACCCGGGTCTGATGAACACAC AGATGTGTCACTAAAATGTGTTCAGTTTCTGCCAAACCCAACAGCAAACATCAATGCCTGCACTGTAGCAGCACTAGCCC TGGCCCCGAGGGGCCTCGGGTGAAGGACTAGATTCTAGTCACTAGAGGAAAGCTAAAGGAACCAGCACTGCTGTC…	CAAGGCAGGATAGGATGCAC	GCCCTCGGTCCTTAGTTTGT
ptdsr (ebox1)	AGACTCTACATTCTGATATACAATATTAAGTGAACTATATATGAACTGACGTCTAACAGAAAAAATAATGGACTGATGCA AATTACTGCTGGACTTTTATTGATCCACTAGGTGTGGTAGCCCAAGCTCTTAATACCAACATCCTGGAGACAGACACAGA TGGATCTTAATTTCAAAGCCTACCAGTGCTACACAGAGACCCCTATCTCAAAACACCCAAACCAAGCCTGGTGCAATATT GAACATCTTTAATGTCTAGCACTTAGAAGGCAGATCTCTGTGAGTTTAAGGTCAACCTGGTAACACAGTGAGTTACAAAG AGTCAGTATAAGAAACCACACTTGTAAAAATAGAAATAAAACTTCCTTGATAAAGCAATGGTTGCACTAAAATGA…	CACACGAGCAAGGAACGA	AAAACTCGCTCGGTCGTG
ptdsr (ebox2)	AGACTCTACATTCTGATATACAATATTAAGTGAACTATATATGAACTGACGTCTAACAGAAAAAATAATGGACTGATGCA AATTACTGCTGGACTTTTATTGATCCACTAGGTGTGGTAGCCCAAGCTCTTAATACCAACATCCTGGAGACAGACACAGA TGGATCTTAATTTCAAAGCCTACCAGTGCTACACAGAGACCCCTATCTCAAAACACCCAAACCAAGCCTGGTGCAATATT GAACATCTTTAATGTCTAGCACTTAGAAGGCAGATCTCTGTGAGTTTAAGGTCAACCTGGTAACACAGTGAGTTACAAAG AGTCAGTATAAGAAACCACACTTGTAAAAATAGAAATAAAACTTCCTTGATAAAGCAATGGTTGCACTAAAATGA…	GACCCAGCTCTTTCGGTTC	GCCGAGAACTGAAGGACAAC
fkbp5 (ebox1)	GTGCTGGACAGCAGGATGCCACCGCTGGAGAAGAAGTATAAATAAGAAACAGCCAGGGTGGGACTGGACAGAGGCCATTT GAAACACACGGTACATTCCGGCCCCAGGGTAACACACTGTACCAAGCTTCCTAAGAGGTGGGAACACGGCAGGCAGTGCT GTGGAAAGGCATCAGAGGAGCCTCCTCCTCCTCCCCCAACTTCTCCCTCAGATCGGGCACCCCAGAGAAAGACCCTGTCC CTTTGGTGGCCACAGGAAACCCTACCATAGTTCCTCTCCCAGTTCCAGATAGGGGCTTGGGTGTGGGATGAAGGTGGGAG AGGGTGGGCTAGGAGGAGGAGCAATGAGTCTGTATACAGTGTGGGGTGGGCTGCCACCACAGCCCAGGTGACATG…	AAAGGGGAGGATGCTTGAAT	GCAGAAGGACAGTTGGAAGC
usp10 (ebox1)	ACCTCACTTTGTAGACCAGGCTGGCCTCGAACTCAGAAATCTGCCTGCCTCTGCCTCCCGAGTGCTGGGATTA AAGGCGTGCATAACCACGCCTGTCTCTGGTCTGGATTTTATCAGAGACCTGCCTGCCTCTGTTTCAGCCATCT GAGATTAAAGGTGTGTGCAATCAAGAGGGCCAAAAGAAAATTCTCAGGAGAAAGAAACCATTGAACCAACTCG TAGAGTTTTGCTTTGCTTTGCTTTGTTTGCTTTGTGGAGCCAGAGTTCGGAGTATGAAGCGTAGCCCTGTACT AGGGAAGTAGGGGCGGGAGATACAGGAGTTTCAGTTCATCCTTGGCTGCTAGAAAGTTTGAAGCCAATGTGCA TGGGGCGCACGCCTTTAATCCCAGCCCTT…	CTGCAGCCCCTCTCCTAAG	CGACCTCACCTGCCTTGTA
ralgds (ebox1)	AGGAAGCTCAACTGCTTATAGCTCCACAGGCCCAGAAAGGTAATGAAGCAGGGCTTGGGATCCATGCCAGGGTACCAACA CCCACCCAGCACCTCCAGCCATCCTCTCTAAGATAAGATGCCTTGGCTCTGAGGAGGCTTCTTAGACAGCATTCAGGACC CCTCGCCTGCAGTAGCCCTCCACTTGCCTGGTATCACTCGGCACTCCAAGCTCCAGCTCCTCAGAGTCCCCATCATGCCT CCTGGGTTCCTAGACAGTACAGCTTTGGGGTCTGTTGACCTTGTTTCAAAGCCATAGTTGGACCTCATCATGACCCGTGA CAGGTAGGGTCTCTGTGACTTCTGAAAGCCTGTTTCTTACATTGAAAATGGGTTAGTGGGGGCTGGAGAGATGGC…	ACAAACCCAGAGAGGCGTTC	GTCGCAGGCGATTAGACCT
mtap (ebox1)	CAGAAGGTGGAGATTCATTAAATGGAGGTGTACGGGTATTGCTTTACTACTGACATAAACACCAGCTCTCACACCAAAGA CAGTCTGAGAACTTGTTTTGGACCCAAGCATGAGTGGCCAGGGCAGGGAACACAGATTTAGTTCAACCCAAATTATGTTC CAGGACAGTAACAGTTTCACCAAGTTGTCATAGGAACGGAACAACGACAACAACAAAAGTCACACAGGAAAACACTTTGA ATGTATTCCTGAAAACATCACACAGGTGACTTATAGGGAAGGATAGAGTGTAGGCTGCAGATGCTACCGATGAGGCTCGC CTTTGGGATTGGTGGGAGCTAGCTTTGTACACTCCAAAAGATTTACCCAATAGGCACAAGGACAATAAGGCACAC…	GCGTCGGTCCCTCTAGTCTT	GCTGCCGAGGTAAAACAAAG
xpo (ebox1)	GCGGAGGCAGGATGGTCTCTGCCAGTTCTAAGCCAACAAGGGCTATACACCAAGTCACTGTCTCAAAAAAAGA AAAAGGAACCGATGGATTAACTCAACAAGGTGCTCTCATTTCCTCACTGGAGCTGTGCCAAGCAGCCCCTGAC CCAAACAAACAAACAAAATAAATTCCTCACGAGATTATAAAGAATTAAATAGAACATTGCACATAAGGTCTTC CATACCCATTGAATTCAGGTATTCGACTTAGTTTATTTACATTTCCATATCTCTATCCTTGGGGGTAGGATTG TTTTTAACTGTTGAAGGTAATGAAAATGTATAAGCAGTGTCAGATCTGTGTTCCGAATATTTGTTTTTGTGTA TAGGGATAGCATCTTCTGCCTCCAGCTGA…	GAACCTGCTCAGGTCCTCTG	TTAAGGCCTGGAGAGACTGC
xpo (ebox2)	GCGGAGGCAGGATGGTCTCTGCCAGTTCTAAGCCAACAAGGGCTATACACCAAGTCACTGTCTCAAAAAAAGA AAAAGGAACCGATGGATTAACTCAACAAGGTGCTCTCATTTCCTCACTGGAGCTGTGCCAAGCAGCCCCTGAC CCAAACAAACAAACAAAATAAATTCCTCACGAGATTATAAAGAATTAAATAGAACATTGCACATAAGGTCTTC CATACCCATTGAATTCAGGTATTCGACTTAGTTTATTTACATTTCCATATCTCTATCCTTGGGGGTAGGATTG TTTTTAACTGTTGAAGGTAATGAAAATGTATAAGCAGTGTCAGATCTGTGTTCCGAATATTTGTTTTTGTGTA TAGGGATAGCATCTTCTGCCTCCAGCTGA…	CCAACGACCTTGGTCCTAAA	GCTGTTAGCAACCCTCGTTC
slc19al (ebox1)	CAATTGGTACAGGGACCATTCTACCTCTGGTCCACCTACAAGGTGCAGGTCCTTCAGGAATCCTAACACAGGG ATAAACAGGACTGCAGGAAGCCCAGTGCCCTGGGATAGATGCGCTTATCAGTATCTTCTTCTCTGTGACATAT AGGCCATGCAGACTGGATACCACTACCTGTTCCTGTGGGTAGGGTGTCCTCACTGAACCCCAAAGAGGCACAG ACCTGTCTGGCACAGAGATAATCACAATCTTCCTCCACACCCCCTCTACCTCCTTTACCTTGCCCTTCAGGCT GTAAGTAGTAAGTGGCCCGAGGGTGTAGATAACCAACACAGCCAGATATGGGAGCCTTCCAGCTCACCCTAAA ATTCCTCCAGCTACCTGACCATCATTTCC…	CTTCCTCAGGTCAGGAATCA	GGTGCCTACAACCTCTGAGC
cebpa (ebox1)	ACTTATCCCACTTTCTTTGTTGATGACTGTAGTGTGTTCCAGCTTCCTTCAACCCCAAGTCCCTCTGCTTGCA TAAGCGAGGATGTCAGCCTCCTGCTAATGTCTCTCTTAGCTAGGAACTTTCTTACAGTGTTCCCTTTCCCCTC AGGGGGAACCAAACAAGCAAACAAATAAACATTATATTTAACTCAGCAGAAAGACTGAAGATTCCTCTCGGCT TTTAAGGATTTTTCCCCAGGGGACACTCCACAGGTAGAGTCGCGTGCATCTGGCCCAGAGAGCGATCCTCTGC TCACACCAGGTTGTTTATTTAGTGTATCTGCTTTTTATTCACTCTGTTCAAAAGCATCAAGCTAAAAATATCT TTTTTATGCGCTCTGCACCGAAAATGAAG…	GTGCAAAAACGAGAGACGTG	GGTAGGAGTTTGCGTGCATC
cebpa (ebox2)	ACTTATCCCACTTTCTTTGTTGATGACTGTAGTGTGTTCCAGCTTCCTTCAACCCCAAGTCCCTCTGCTTGCA TAAGCGAGGATGTCAGCCTCCTGCTAATGTCTCTCTTAGCTAGGAACTTTCTTACAGTGTTCCCTTTCCCCTC AGGGGGAACCAAACAAGCAAACAAATAAACATTATATTTAACTCAGCAGAAAGACTGAAGATTCCTCTCGGCT TTTAAGGATTTTTCCCCAGGGGACACTCCACAGGTAGAGTCGCGTGCATCTGGCCCAGAGAGCGATCCTCTGC TCACACCAGGTTGTTTATTTAGTGTATCTGCTTTTTATTCACTCTGTTCAAAAGCATCAAGCTAAAAATATCT TTTTTATGCGCTCTGCACCGAAAATGAAG…	TAAAGGAGGGGCGCCTAAC	CAACGCCCACTGACTCCT
hip2 (ebox1)	CACACATACAGCTTGGCTGAGCTCTAGGTCAGTCACAGTTCACATACTTGGCTTGCACAGGCCCTGGGTTCAA CCTTCAGCAGAGAAAAATATTATCGAGTCTCTTTCTCTCCAAGAACTCACCCGACCTTTATAACTAGTTCCCC CTGTCTGAGTATCCTTATGTCTCCTGAGGTTAGGCAGAGTGGGATAGAAAGTGTTTAGGTTGTATTGGCACAA ATACCTACAACATTTCTAGATTTATATTATGGCAAAAATCCTTTGTAGTGTTCAGTATATAGTAGAACCCCCT CTTATCACCACTAGGGGGCTCTGCTAGAAGATCTTTTATAATTTGTCAGTATACTCAGGGAAAGGTTTTGAGT GTTTCAGAAATTTTGAACTGGGGCTGGAG…	GAGGAACGGGGTTTGGAG	CCACCGCCTAGTCACACTTC
arsa (ebox1)	GGGAGAATGGTGGACATACCCACAGAGAGACAGAAATGGGATGAGCCAGGGGAGAGGGGAGGGGCAAAGGTCCCTCACTC ACCGAGATGGCGTGCACAGAGACACAGGCACATAGAAATCTGTGAACCGTAGTCCACCTTCAGCCAACTGATCCAGGTTA GGGGTGGTAGAACTGGGGTGCCCATAGGAGCCGAGGTCCCCATAGCCCAGGTCATCCGCAAAGATCAGCAGGATGTTAGG TGGGCTGGCAGTGCTCAGGCCTGCAGCCAATGCCAAAAAGAGGGTCCCCAGGGCCATGACAGAGATACAGATGGGCCTGT GTCCTCAGTCCCTTGGTAGGGAAGGCAGAGCGATTCCAGCAGGCTCGTTCCTTGAGCGCCCAGGCCAGCCCCTAC…	GGTAGACAGCGTCGATCTCA	CACCTAGCCCCGACTCTGTA
arsa (ebox2)	GGGAGAATGGTGGACATACCCACAGAGAGACAGAAATGGGATGAGCCAGGGGAGAGGGGAGGGGCAAAGGTCCCTCACTC ACCGAGATGGCGTGCACAGAGACACAGGCACATAGAAATCTGTGAACCGTAGTCCACCTTCAGCCAACTGATCCAGGTTA GGGGTGGTAGAACTGGGGTGCCCATAGGAGCCGAGGTCCCCATAGCCCAGGTCATCCGCAAAGATCAGCAGGATGTTAGG TGGGCTGGCAGTGCTCAGGCCTGCAGCCAATGCCAAAAAGAGGGTCCCCAGGGCCATGACAGAGATACAGATGGGCCTGT GTCCTCAGTCCCTTGGTAGGGAAGGCAGAGCGATTCCAGCAGGCTCGTTCCTTGAGCGCCCAGGCCAGCCCCTAC…	TCAGGATCACCCAGTGGTCT	AACCACCCTCATTCTGCTTG
arsa (ebox3)	GGGAGAATGGTGGACATACCCACAGAGAGACAGAAATGGGATGAGCCAGGGGAGAGGGGAGGGGCAAAGGTCCCTCACTC ACCGAGATGGCGTGCACAGAGACACAGGCACATAGAAATCTGTGAACCGTAGTCCACCTTCAGCCAACTGATCCAGGTTA GGGGTGGTAGAACTGGGGTGCCCATAGGAGCCGAGGTCCCCATAGCCCAGGTCATCCGCAAAGATCAGCAGGATGTTAGG TGGGCTGGCAGTGCTCAGGCCTGCAGCCAATGCCAAAAAGAGGGTCCCCAGGGCCATGACAGAGATACAGATGGGCCTGT GTCCTCAGTCCCTTGGTAGGGAAGGCAGAGCGATTCCAGCAGGCTCGTTCCTTGAGCGCCCAGGCCAGCCCCTAC…	GTACGTTTCCCCTGGGTTCT	GCAGGCAGATACCTCTTTCC
arsa (ebox4)	GGGAGAATGGTGGACATACCCACAGAGAGACAGAAATGGGATGAGCCAGGGGAGAGGGGAGGGGCAAAGGTCCCTCACTC ACCGAGATGGCGTGCACAGAGACACAGGCACATAGAAATCTGTGAACCGTAGTCCACCTTCAGCCAACTGATCCAGGTTA GGGGTGGTAGAACTGGGGTGCCCATAGGAGCCGAGGTCCCCATAGCCCAGGTCATCCGCAAAGATCAGCAGGATGTTAGG TGGGCTGGCAGTGCTCAGGCCTGCAGCCAATGCCAAAAAGAGGGTCCCCAGGGCCATGACAGAGATACAGATGGGCCTGT GTCCTCAGTCCCTTGGTAGGGAAGGCAGAGCGATTCCAGCAGGCTCGTTCCTTGAGCGCCCAGGCCAGCCCCTAC…	CTGCTCTTCCAGAGGTCCTG	CACATCAGAAAAGGGCATCA
polr2b (ebox1)	CCTTTCATGTTTCAGTAGCTGTTAGTCACTGGACAGCCTTTGGTGAGCTAGAGTTCAAACTGATGAGAGCCCAGTTTTTA CCTGTCCATCTGTGGTGGCTGGACAGACGTTTTAAGGCTGTGCCTTTAGCTCCTTACCTTGTAGTTCCTACGGTGGAGGT GGAGTGGGTGCTCTCCCTCAGTTTACAGTACAGTAAGTCCATTCTGTATTGTGTAAGGTTGGAGAGTGAGCCCTTCGTAG TAATAACATTATAAGCACATTGGCTTTACTCAGTAGTGCCTGTGTTCACAAATGTTGAGGCCGACGTCCCTCCCTCGTGT GGTCCCCTGGGAAACCTGCTCGCTGTATGTCAGTCACTGTCCACTCTTCCTCTCAGGCTCCGGGGCTGGGGACCC…	AAGAGCTCTGGCTGCTCTTTT	TCAGATCCCTCAGGACTGGA
rarg (ebox1)	CCCAAGATGCCACTTCAGATGGTGCGGCTTAGAAGGCGGGCAACTGACTTGGGGAAAGGGTTCTTACAAAGCTTCTCTTA GAGATGAGGTGGAGTTGAGGGGAGGGCATGGATGAAGGGGGCTGCCGGATGGAAGGGGGGCGTCTCCCTGCTGCCCTGCC CGCTCCAGAGCCTGGAACAAAGCCGCTCTTGTCAGTTGCTCTCCACCCGCTGCCCCCCTCCCCTCTGTATAAACACGACC ACCTTTTTCCATGACCCCATCTCCAGAATGGGAGGAGAACCCAGGCATCCTCTGCCCTATCCTGAGCCCCAAGCCTGTTC TCCAGGAGACAGCAGTGGACCCAGCTTCCCTGGCTCCGTGCCGTTGTTGGGGGAGTCTAGACCCTTGATTCTCCA…	GGCTCTAGGCTGGGACAATC	CGGTTTGGGAGAAAATGTGT
mrpl37 (ebox1)	GCACCAGAGAAAAGGCTGCCTCAAGGGACTCTGGTTTTGTTTTTGAGATATCTGAAAACCGAAACTTCCAGGTGGTAAGA GCAGAATACGGGGAATGAGTGCTTAAAAACAGGAGGAGTTCAAACCATGCTCAAGACAGCTGAGTTCCCTGCTGACTCCC CACAGAGAAATCAAAGCTGTGAGACTAGTTCAGTGGATACCAGCCCTTCAAATAAAATCCCAGCTCTGTGATGTTTTTCT GCTAGCAATCTCAAGCCATGTTTTATGGCTCTCTAGCACCTAACAAAATATAAAGTATTTAGAGCTGCCATTTACTGAAT GTCACCTCCTGTGCCATGAACTTACCTACAAGTTAGATGGGATTCTGACATGAAGGGGGAAACTTGGACAGACTG…	CTCTTTGCTTGGGGTTTCTG	CAGATCTGAGGTCCCTACGC
cspg6 (ebox1)	AGGCACTGTGGTAAGAACTTGGCCTCTGTGCATTTTCCCTTCATAAGATTTGGTTACTTTGTGCAAAATAATTGAAGAGA GCAATAGTAACAAAATGAAATTCTTCATCTCTTAGATTTTACTATCATGGAGAGAGACAATAAATATAAACAAGGCAATA GTCTAAAATCACTTATTTGATATTGTAGAGATTTAAAAAAAAAAACCTTTTTCCCCTATTTATATGATTATACAAGCTAA CTGAATAAAGTTCATAAAATGTGTAAAGGCCTAAGAAGGAAAGTAAAAATCTCATTGTAGTGGAAACCATCATAAAAGTT CTGGTGACTTCACTATTATTGAAAAATAGGGTCTCCTTCAAACCCACTAAGCAGTAGATGAATTTGAACTTTTGA…	GACAGGCCACGTCCTTTTTA	AAAGCCTGGAGTGAGACGAG
cspg6 (ebox2)	AGGCACTGTGGTAAGAACTTGGCCTCTGTGCATTTTCCCTTCATAAGATTTGGTTACTTTGTGCAAAATAATTGAAGAGA GCAATAGTAACAAAATGAAATTCTTCATCTCTTAGATTTTACTATCATGGAGAGAGACAATAAATATAAACAAGGCAATA GTCTAAAATCACTTATTTGATATTGTAGAGATTTAAAAAAAAAAACCTTTTTCCCCTATTTATATGATTATACAAGCTAA CTGAATAAAGTTCATAAAATGTGTAAAGGCCTAAGAAGGAAAGTAAAAATCTCATTGTAGTGGAAACCATCATAAAAGTT CTGGTGACTTCACTATTATTGAAAAATAGGGTCTCCTTCAAACCCACTAAGCAGTAGATGAATTTGAACTTTTGA…	AGTCTCCGTTTTGCTGAGGA	CACCAATGCCAGAACCTCTC
cct5 (ebox1)	GTTTCCATGGTAATCCACCAGTTACCATAGCCTGAGATGGATTTATTAAGCACAGGAAGATGGTTAGGAAAGTCTAAGTT AAAAGTGGCCATTTGTCAATAAGTCTTAACTAAGATCTCAATACAAATAATTTGCAATAGTCCTAAACTTAAAATCATTT GGTTTGCTTTACTATGGATAATAGTAACACACAGCAGGCCAAGTTTGAATTTGGATCTTTTTCTGGTCTAGTCACCCATG TGTATGGTCTCCGGTTGATAGCTGGGGCAAAGTGCATCTCCCCAGTAGCCCCATAGTCACTAGGGAAATGAGCAATGGTC TCAAAGGGCTGTGCTTGGCTAAGCTAGGATGGTCAGTAGGGCAGCTACAGTGAAAGCCTACCCCACCCTGTGCTG…	CAATGCCCTATGTCATTTTCG	TTTGGGTGTCATGTCACTGTC
smyd2 (ebox1)	TGGGGGCATGACACATGAACCGACACGCACCCCACCTGTAACATGCTCCTGAAACTCCACAGAGCTGTGCATCCCCCCCT TTAATACACAAGAACAGGTCAGGCCTCAGTCACACACAAGTAGGAGATGGAGTAACACAGTCTTAGAACGATCTAGCAAA ACTAACCAGATTTTACGGCAACCACGGGATGCGGTACGAAGATTTCTCTAGGTGCACGGATCTTGTGAGTTTTATTTCTT GGGCAATATTTTAGTTGAGTTCCAAGTTCTGACTGTTACATAAGCCAAACAGAAGAGATTGGTTGACAATGGAATGGCAG CCTGGGGGGCCCAGGAGAGGGAACTGAGGCAAAATTAGTGACATTAACAAATGTCAAGGGGAGTGGGGGGTTAGC…	GGGACCACAGAGAACCTAAGC	GTGCTGCTTCGCCAGGTA
smyd2 (ebox2)	TGGGGGCATGACACATGAACCGACACGCACCCCACCTGTAACATGCTCCTGAAACTCCACAGAGCTGTGCATCCCCCCCT TTAATACACAAGAACAGGTCAGGCCTCAGTCACACACAAGTAGGAGATGGAGTAACACAGTCTTAGAACGATCTAGCAAA ACTAACCAGATTTTACGGCAACCACGGGATGCGGTACGAAGATTTCTCTAGGTGCACGGATCTTGTGAGTTTTATTTCTT GGGCAATATTTTAGTTGAGTTCCAAGTTCTGACTGTTACATAAGCCAAACAGAAGAGATTGGTTGACAATGGAATGGCAG CCTGGGGGGCCCAGGAGAGGGAACTGAGGCAAAATTAGTGACATTAACAAATGTCAAGGGGAGTGGGGGGTTAGC…	GGGCAGGAGAAGAGGAGGT	TGGAGCGCTTCTGCAGTG
gtf3a (ebox1)	TATCATATTTATCCTCTCAAGCGTTGGATTAAAAAAAAAAACGATCTCTATGATTCTTTCTAATCATAGACAATGCTAGA GCGGGAAGGAGCAGCTTCTGGAAGGGACGTCTTCCTCAGTTGTGGGCTGTGGTGTGGTGAGGGCTAAGGGTTCTCAACGT GCCACCCGGTGACACGTCAGCCGGATGGGAAGGTCTTGATGGAATAAACAGAGACAGGATGCAATCTGGAATTGTTTGTG GGAAGAATAACCCCGAGTAGCAGAATGCTCTTCATGAAGTTGAGGATGAAGTGAAGTCTCCTTGAATAGCCCTGTTCTGA TGGGATCATAGCTCTCACCCACCCTGCAAACCATGTTGGGTTCAGCATTCAGGAGTGAAAAAGATCTCCAGCCAC…	TCCCGGAAGTTCAAAGTCTC	ATGGTCAGCGACGACACC
gtf3a (ebox2)	TATCATATTTATCCTCTCAAGCGTTGGATTAAAAAAAAAAACGATCTCTATGATTCTTTCTAATCATAGACAATGCTAGA GCGGGAAGGAGCAGCTTCTGGAAGGGACGTCTTCCTCAGTTGTGGGCTGTGGTGTGGTGAGGGCTAAGGGTTCTCAACGT GCCACCCGGTGACACGTCAGCCGGATGGGAAGGTCTTGATGGAATAAACAGAGACAGGATGCAATCTGGAATTGTTTGTG GGAAGAATAACCCCGAGTAGCAGAATGCTCTTCATGAAGTTGAGGATGAAGTGAAGTCTCCTTGAATAGCCCTGTTCTGA TGGGATCATAGCTCTCACCCACCCTGCAAACCATGTTGGGTTCAGCATTCAGGAGTGAAAAAGATCTCCAGCCAC…	CCTCTGCCTCCAGAGTGCTA	GGCAGGACCCGTACTAATCA
gtf3a (ebox3)	TATCATATTTATCCTCTCAAGCGTTGGATTAAAAAAAAAAACGATCTCTATGATTCTTTCTAATCATAGACAATGCTAGA GCGGGAAGGAGCAGCTTCTGGAAGGGACGTCTTCCTCAGTTGTGGGCTGTGGTGTGGTGAGGGCTAAGGGTTCTCAACGT GCCACCCGGTGACACGTCAGCCGGATGGGAAGGTCTTGATGGAATAAACAGAGACAGGATGCAATCTGGAATTGTTTGTG GGAAGAATAACCCCGAGTAGCAGAATGCTCTTCATGAAGTTGAGGATGAAGTGAAGTCTCCTTGAATAGCCCTGTTCTGA TGGGATCATAGCTCTCACCCACCCTGCAAACCATGTTGGGTTCAGCATTCAGGAGTGAAAAAGATCTCCAGCCAC…	CCTAGGGACCTCACAGGGTA	ATGATTTCTGTTGGGGAAGG
suclg2 (ebox1)	GGACCCAGATTCAGTCCTGGCTGATGGGATAGTTCACAACCCTCAGTAACTCAAGTTCCAGGAGATACTGGAC ATGTCTTCTGACCTTCATGTCTAGGGTTAGATAAGACAGAAACAAAAACTAATCATCTTGTGAGTGAGTGTGT GTGTGTGTGTGTGTGTGTGTGTGTGTGTGTGTTTGCGCTCATGAAAGCCTGAACAGACCAGAACAGGCCCTCC TGGAAGTCACTTGTGTCCTTCTAGAACTCTCTCTACCTTGCTTCCTTCCCTAAGACAGGGTCTCTCTCACTGA AGTGAAACCTAAGCTATTCCCCTAGGCTGGCTGGTCAGTAGCTCCCCACAAGTCTCTTCCTCCCAGTGCTGGG TCACAAGCTCACACAGGCTTGCCTGGCTT…	GTTGACTGGGGCAGGTGA	GTTTCTCAGCCGCTTACTGG
exo1 (ebox1)	GAGCTATAAAATATGCATATTTTAAATATACATTTAAAATTTTTCATTCAGATAGATAGAAAGATATATTGTGTGTGTGT GTGTTTTACCACAATATAACAAAGAAAAGAGGACATTAGCCAGATCTGGGCATTTTCTATAACTGTAAATCCACATTCTT TCAGAAAGTCTAATGACTTAAAGTCAATTTGTTTGGGCAAAGAAAAAGATTTACTTGAAAACCAATGATGGTGTAGCTCC CCAACAAAGCCCAGCCTCCTTGGGGCTGCAGTCACGAATATGATCTAGGGATTTGCTGGGGGAACATATCACTGGGGTAG TAGTCCGCCTTACCAGTGCACCAGGTACTCTGTGTTAATTAGTACTTATATATTAATGGATGTTTGGGGTTCTGT…	CCGTGTGGAGGAAAGTGG	CGCTCACTTCCCGGAGAT
parp1 (ebox1)	TGAGTGTACATATTTATAATATGGAATTTAGAAAAAAAAACATTTTAAGCTGTCTTGGCTTCCTTCCTCATCGCCATGAT ACAATGACATGGCGAAAGTGAGTCATGGAGAAAGGGTTTATTTTACTCTTAGTCCATCATGGTGGGGAAGTCAAGGCAGC AATGGCTTGAAGTAGCTATCACATTAAATCCTGCATTTCTGCAGACAGACTAAAGATGAGTGGACAAATGACGGACGTGT GCTCTTCACTGCACATGTCTTTGTAGTGGGCAAGCTGCAGCTGTTTGTGGACATTCTGAAGACTTCCAAGTAAATGCAAC GGTTCCTAAGTTGTTTTTGTTTTGTTTTGTTTTGTTTTGTTTTCCAGACAGGGTTTCTCTGTGTAGCCCTGGCTG…	CCTTCCCAGAGGCAGAGAC	CGGGGCCTCAGCTCATAG
ak2 (ebox1)	TTTTTTCCACCTTAAAAAAATGCTAGTAATAATGTAGGTACTGTTGGCACAGGCGGCCTTGAGAACTGAAT GAGAGAAGACATGCAAATTGTTTAGCCTACTGGTTGGCCCGCAGCACCCAGTAACAGCAGTTATCACTAAA ATTTAATTGTTGGATAACTACACGAATATGAGGCTTCTCTTGAGATTTTTCTTATGGTCCTTACTAGCCTC AAAGCCTAGAATATTTTATAATAGAGCTGGGGATGTCATTCAATTGATAGAATGTTTGTGTAACATCCCTG AAACCCTAGGTTCGGTCCCCAGCAGTGCATGAAAACAGACCTGGCAGTTTAAGACAGGAGGATCAGGAGTT CAAGGTCACTCTCAGCTTATAGCCAGTTAAAGGCCAGCC…	TGTGAGTGTTTTGTCTGCATGT	CCAGTTCCGGAGATCTGATG
ak2 (ebox2)	TTTTTTCCACCTTAAAAAAATGCTAGTAATAATGTAGGTACTGTTGGCACAGGCGGCCTTGAGAACTGAAT GAGAGAAGACATGCAAATTGTTTAGCCTACTGGTTGGCCCGCAGCACCCAGTAACAGCAGTTATCACTAAA ATTTAATTGTTGGATAACTACACGAATATGAGGCTTCTCTTGAGATTTTTCTTATGGTCCTTACTAGCCTC AAAGCCTAGAATATTTTATAATAGAGCTGGGGATGTCATTCAATTGATAGAATGTTTGTGTAACATCCCTG AAACCCTAGGTTCGGTCCCCAGCAGTGCATGAAAACAGACCTGGCAGTTTAAGACAGGAGGATCAGGAGTT CAAGGTCACTCTCAGCTTATAGCCAGTTAAAGGCCAGCC…	AGGCATAAGGGGGTGAAACT	ACGCCTCGATAGGCATACAC
shmt1 (ebox1)	TTTGTTTTGTTTTTGGAGACTGGGTTTCTTTGTGTAACAGTCTTGGCTAGACTGTTCTATAGACCAAGCTGGC CTTGAACTCAAAGACTGGGCCACCTCAGCCTGCAGAGCGTGGGATTGCCTGGTTCCCACCCTGCTTTTACCAC TATGTCGGATCACAGTAGTGCATCCCCTTACTAAACTAATATATGTCCTTCCTGAAATAAGGTACTAAAATAA GCTAGTTTTCTCTGAACTACAAAAAAAGTTCAAATTCTTAAAAAAAAAATCCCATTTGTTTACTGTGTACAGG TGTAGGTACACGTGTTACAACACACAGAAGGAAGTTCCTAGGGGTAAAGTCAGTCCATTAGGCTTGTCTGTGA GTCCCCTAACTCAAGAAGCCATCTTGCTA…	AAAAATCCCATTTGTTTACTGTG	GGGACTCACAGACAAGCCTAA
shmt1 (ebox2)	TTTGTTTTGTTTTTGGAGACTGGGTTTCTTTGTGTAACAGTCTTGGCTAGACTGTTCTATAGACCAAGCTGGC CTTGAACTCAAAGACTGGGCCACCTCAGCCTGCAGAGCGTGGGATTGCCTGGTTCCCACCCTGCTTTTACCAC TATGTCGGATCACAGTAGTGCATCCCCTTACTAAACTAATATATGTCCTTCCTGAAATAAGGTACTAAAATAA GCTAGTTTTCTCTGAACTACAAAAAAAGTTCAAATTCTTAAAAAAAAAATCCCATTTGTTTACTGTGTACAGG TGTAGGTACACGTGTTACAACACACAGAAGGAAGTTCCTAGGGGTAAAGTCAGTCCATTAGGCTTGTCTGTGA GTCCCCTAACTCAAGAAGCCATCTTGCTA…	GGCTGCTGAACTGTCGTTTT	CCTGTCCCCATTACAGCCTA
shmt1 (ebox3 and 4)	TTTGTTTTGTTTTTGGAGACTGGGTTTCTTTGTGTAACAGTCTTGGCTAGACTGTTCTATAGACCAAGCTGGC CTTGAACTCAAAGACTGGGCCACCTCAGCCTGCAGAGCGTGGGATTGCCTGGTTCCCACCCTGCTTTTACCAC TATGTCGGATCACAGTAGTGCATCCCCTTACTAAACTAATATATGTCCTTCCTGAAATAAGGTACTAAAATAA GCTAGTTTTCTCTGAACTACAAAAAAAGTTCAAATTCTTAAAAAAAAAATCCCATTTGTTTACTGTGTACAGG TGTAGGTACACGTGTTACAACACACAGAAGGAAGTTCCTAGGGGTAAAGTCAGTCCATTAGGCTTGTCTGTGA GTCCCCTAACTCAAGAAGCCATCTTGCTA…	CAGCGGGCTGTCCTAACA	TAGTGGAGCTCCGGCCTCT
pycrl (ebox1)	TCTGAAGGAACGCCAGAGCTAGGGTTGCATGGTGGATAGCAAGAGAGTTAGTAATAAAGGTCTGGAGAGACAG CTTAGCAGCTGAGAGTATTTGCTGCTCTTGAAGATGACCTGGGATAGGTTCCTACAACCCACTTGGGCAGCTG ACAACCATTGATAAGTCTACCTCCAGTGGAACCGGTGCCCTCTTCTGGCTTCTGAAGACACGGAGTGTGTAAG CATGCAAGCACACACATAGACACACACACAGTGCCTAAACAGATAAAACACTCAAACATATAATTTTTAAAAA AGCTGATCTTAGCCTGGTGATGGTGGTATATGACTTTAATCCCAGCATCTAGGAAGAGACAGGTGAATCTGAG TTCCAGGCCAGCCTGGTCTACAGAGTGAG…	GCAAACTCCACTACAAAGAAGTCA	CATGTTAGGCGAGGTGTGG
pycrl (ebox2)	TCTGAAGGAACGCCAGAGCTAGGGTTGCATGGTGGATAGCAAGAGAGTTAGTAATAAAGGTCTGGAGAGACAG CTTAGCAGCTGAGAGTATTTGCTGCTCTTGAAGATGACCTGGGATAGGTTCCTACAACCCACTTGGGCAGCTG ACAACCATTGATAAGTCTACCTCCAGTGGAACCGGTGCCCTCTTCTGGCTTCTGAAGACACGGAGTGTGTAAG CATGCAAGCACACACATAGACACACACACAGTGCCTAAACAGATAAAACACTCAAACATATAATTTTTAAAAA AGCTGATCTTAGCCTGGTGATGGTGGTATATGACTTTAATCCCAGCATCTAGGAAGAGACAGGTGAATCTGAG TTCCAGGCCAGCCTGGTCTACAGAGTGAG…	GATTCTCACCCAGGAAACCA	GGGGGAGCTTTCGTTCTAAT
ifrd2 (ebox1 and 2)	GAGATTCCTGTCTCTGGTAAGGAGAAGCTCAGGTCTAAGGATCAGAGTCTAGAGAAACAGCCATGTCCTAGAA AGGTCTGAAGAGAAAACTTTCCCAAAAGGACTTGGAGGTAGTCATGATCTGGGGGTTTTTTAAAAGACCCTAG CTGGGCGTGGTGGCACACAGCTTTAATCCCAGCACCTGGGAGGCAGAGGCAGGCTGATTTCTGAGTTCAAGAC CAGCCTGGTCTACAAAGTGAGTTCCAGGACAGCTAGGGATACAGAGAAACCCTGTCTCGGAAAAACCAAAAAT AAATAAATAAATTAATTAATTAATTAAAAAAAAAAAAGACCCTATCCTAGTCCAGGCAGTGGTAATGCACACC TTTAATCCCAGTACTGGGGAGGCAGAAGC…	TGACCTCCCAGAACTCTGCT	GAAAAACAGCTGGCAATGTG
dhx15 (ebox1)	TCAAGTAAGGAAAAAAAAAAAAATACCAAGCACAAATACTGTATTGCTAAAGAAAACCAGTTCTATAAGAAAA GGTACTCAAAAAACTTAGGAAACTGCAAAAACTGCCTTGCAGAATCTCTAGAAATCAAGGACTCTCCTGTACT TAGTGACAAATATGAAATATTCAGAGGAAACATGAAGCTACCCGCGATATACGCAAAGTCCATTTTGCCAATG TTGTATGTTTTGCAAGAGAAATGACCATAATCACTGTAATGTGGAGCCCCAATTGCAATAAAAGCATTGAGTC GTGAACATACACACAAAAAAACTCTGCTTGCACAAACTCAGTGTTCATCCCAATGTGACCTCTATAAGGAGAG AAATTAGTTGCATCTTAGCCAAATGTGAC…	GACCAGGAATCGGTGTAAGC	CACTTTGGACGCACTTTTCA
seh1l (ebox1)	TGGACATTGCTCTCATGAATGGGAAACAGCTGTGACTGTCTGCACAAGGCCTGCACAATATCAAGCCACACTT CGGCAGGCATGGCTGGAGACAGCATCACATGTGGAAGGGTTGATGAACAGGGAGTGGTTTCTAGTAGCATAGG ATTTTTAGGATAATGAAACTATTCTGTATGATTTTGCAATGATTGATACAAGCCATTTTTTGTTTCAAACCTA TAGAATATATGCCAAGGATGAGCCCTAATGTCAATTACAGACTAGGATGCTGTTGTTTATGGTCTCACTGTAG GTTCACTGACTCTAACAATAATGCATATACCTGCCTGTGATTTAAAAACTTATGTCTGCTTTTTCTTTTCTTT TCTTTCTTTTTTTCTCGAGAAAGGGTTTC…	GGCTGCGGGAAGTGTCTACT	CGGAGGATGGAAAAGTGAAA
grpel2 (ebox1)	AATGGCTAAGGTCCCAACAATGGGGACATATACTCAGGATCTGCTTCCAGGATCCCTTTGGGGAACTTTCACA CAGGCTTTTTAAGAAAGGACATTCCCATAAGCCATTGCCTTGCCAATGACATTTGATTGCACAAGCACAAAAC ATAGTCACCTCCAAAAAGGAAACATGTGACTTGTGAAGAGGCATGATGGCATTTAACATCTACACGGGCATAA ATGAGCCTAGATCTTTCCCATTCTCGCCACCTAAATGAGAAAGAAAGAAACACCTCTCCTTGTAACTCCCCTA TCAACTGGCCAGGGAAAGAGGCAAACTTTCTGCTCCTGACTTCCTCGACAATAGACCTTGCAATAAAACTATG TGTGTGTACCTGTCCTTGGCTTCTCTGGG…	GGGGTATGGAAACGTGAAGA	CAGGTCGGAAAACAAACCAT
exosc7 (ebox1)	AACTAGAAACAGTTTTGTTTTGTTGTGTTGTGTTTTTTCAGTAAATAACATAATCTCAGGATTCACAGAGCAA TCAAGCATCCTGCAACAGAAATACAGGTGTTTTAAACAATAGCAAAGATTTATTGTGTACTACATGCCAGGAA CTTAGTGTTTTTCCCAATCTGTTATCCCCCATAGTTATTCACATTTTTTTGAGATGAAGAACCTGAGGCATGT AAAAGATAAGCAGGTCTCTCTGAAGTGTTGTAGCTGTGCCTCCAGGGCTGTCAGCCTGTATTTGCCAAGAGCT TAGGGTCAGGGTTACAGTGGTTGGGAAATTAGCTCCATCAGTGAGCTGAGCCTGGGCCTCCCTAACCTAAGAA TGGGGTCTGCAAATGTGGCTCAAAGAACA…	GCAGGTGACCTCTGTCCTGT	AGGCTTTCTTCCTTGTGCAG
csda (ebox1)	AATACGCCTACCCAGATCTTTTTACTTGAATAAACTTGTTTTCCCTAAAGGACTACACGGTATAAACCAAAGT TAAGGCCCCTTTGCAAAGACCAGAATGAGAGCGTCCAAGATATCCATTTCAGTCAGTCCTGAGTCCAGAACAT TTTGGATATCCGTGTGTCGGCCTGGCACAGGAGATGGCAGACCACATCGGACAAAGACAAACAGTGCTCAAAG TGTCAGGTGGAGGCTTGCCCTTCATTTTCTGAGTCTGGACTTTTTGAGGTGGCAGGATGAAAGACATCAGACT CATCACCAGGTATCTGGCAGAAACAGAACTAAACTGCTGGGGATTGCGGAAATTAACCTTCCTTTATCGCCCT ACCACCACCACCCACCTCCCACCCCCAAT…	TGGACACTCGTCCTACTCCA	TGCAAAGAGCCTCCAGTACC
csda (ebox2)	AATACGCCTACCCAGATCTTTTTACTTGAATAAACTTGTTTTCCCTAAAGGACTACACGGTATAAACCAAAGT TAAGGCCCCTTTGCAAAGACCAGAATGAGAGCGTCCAAGATATCCATTTCAGTCAGTCCTGAGTCCAGAACAT TTTGGATATCCGTGTGTCGGCCTGGCACAGGAGATGGCAGACCACATCGGACAAAGACAAACAGTGCTCAAAG TGTCAGGTGGAGGCTTGCCCTTCATTTTCTGAGTCTGGACTTTTTGAGGTGGCAGGATGAAAGACATCAGACT CATCACCAGGTATCTGGCAGAAACAGAACTAAACTGCTGGGGATTGCGGAAATTAACCTTCCTTTATCGCCCT ACCACCACCACCCACCTCCCACCCCCAAT…	CCTTCCTAGTGTCCCCTCCT	GGATGGACGTGGATGCAG
isyna1 (ebox1 and 2)	GTTACCCCTCTCCTGCCCTGAGAACTCCATCCAGGGCTATTGATTGAACTGATGGTATGTTTGAGTTGTTTCA TTGTCTGAGATTTTGTTGTCTGTCTGAGATTTGGGAAAGGCAGGGCCACACTCTGGGGCTGCAGGTGGTGGCT GGCAGCTTAAGCATGGTCTAACTTATTGGTGTTCTCCCCGCCTTTGAACTGTGCTGTGGAGAAAGTCTACTTT GAGCCATGGAGTTGGTGTTTACAAAGTCTTCACTTTTGCCAAAACGTTACAATTGACAGAGAGGCGGTGCCTC CAGGTCCTTTCTTAGAGTTTGTCTTCTGTACACAAAGCAGGTGAACCGCCAACTTTCAAAGTCTATAATAAAT TTGATGGAATTTAACCTCTCTGTGGTTTG…	GCCCTCAGTCTACATTCCTGA	GACAGTAAGGCCTGGGAGTG
matr3 (ebox1)	TCTCTCTCTTTTAAAGCTTGGCATTGGAAAACCCCATCATCTATCTGTACCAGGCTGGTCACCTAGACCTTTT AAAAAACCTTAGCGTCTCCTGCTTTGAGGGTTTCATTCTTACCATTCCTGGTGGAGGCCACTCCACCAAAGCC CAAATAAAGAGATCTTGGTTTATCCCAGCTCATAACCTGACCCTCCTTATGGCCAAATGTCTACCCTATCAGA GGATGGTCTTCCCAACTTTGCATCCCCAAACTACTACAATGTACTTTATGAATACAATCTTTCAAATCTTTGT GATAAGTCTCCTAGGACCTGTAATTTGTCTTCCACTTCAATGCAGAATCTCTAATAGATAATTTAAAATGTCT GACTTCTTTAAAATCACAAGATGCCACTA…	GCCTGAAGGGGGATCCTT	CCCGCCCCAGTTCTAGTT
tomm70a (ebox1)	TAACAATACCTATCATATGTCTAACTTAGCAACAGGTCCAGAAGTACTAAGATTACTATACCACGATTCCTAC TCTTCAAGGACCCAAGATGAACTTGAGTAGCAGATACAAGAACCAATAACTATGGCAATGTGGTAATAATTGG GGAAGAAACAGAAACTGTTAATCGATAGTGTGATCATTTTGCTGGTGCTATAAAAGATCCCAAGACCCATATG GACAAAAGAAGTGACTCCCAAAGATTCATATCATGATCCGTGGAATGGGTGCACCCATACACATACATACACA AAATTAACAAAGGTGAAAATCTTTCAAATGTGTTTTAGTTCCAATGGTTTATTCAAACTGGGAGCCTTTAGTC CTCCAAGATATCACAGAAAAAAATGTGAA…	CCGGTTCTGGAAATGGAGT	GGCTCCACAGGTACATAGCC
hrb (ebox1)	GCCCAAACTGAACCAGATACAAATAAACTAGACTTAACCTCGTATTTGTAGACGATGGAGAGGACGGGGATAT GCTAAATGTCACAATGAGAGGAGAGAGTGTGAGCAGAGAGAGACGGCAGGAGACATACCACCTGGTTCCCCCG CTCTAGAGGCTGAGAGATTCTAGGGTCTGAGAGAATGGAGCTGATACATGAAGTAGGCTAAAGTCTCACACAG AGCCAACTTTATTTGGAGCATCTGACAATTTATACTCTGAGGGTTAAGAGGAGTCACGTGACTTAAGCGTACA GTCACAGGGCAAGCAGCACTTGGAGGGCAAGCTGGAGAGGTGAGAACACACGTTTCCACGGAGGCACAGGAAC AGATAACAATGAGCCATGTGAAGTAAACT…	GAGCCAACTTTATTTGGAGCA	CTGCTTGCCCTGTGACTGTA
hnrpab (ebox1)	AGACCCAGGAAGACAAACAGAGTTCATAAAGACAATCCCATCCAAGAGACCAGTTTAAGAAAGCCCGAAGTAT GAAGGCTTTGTGGGTCTGTGGCCTTCCCAATTGTCCTTTTATGATAATCCCACGGGATCACAGTCCACTGGCA GAACATCTGACATTGTTATCCCCTACCTCAGTTTGGTGGCAACCCCGTATCCTGTGCTGTGGGGCTAGCAGTC CTAGATGTCTTGAAAACAGAACAGCTCCAGGCTCACGCCACTAATGTGGGCAGTTTCCTTCTGGAGCACCTCA CCCAGCAGAAAGCCAAGCACCCTATCATTGGAGATGTCAGGTAAGGCTCTGGGGGTGTGCACACTAACCAAAA CACCTGCTACAACACTGTCCCACCTTCCT…	AGCTTCAATATCCAGGTCGTG	TTTTTGGTACCTTTTGGGAATC
gphn (ebox1)	AAATCTTAAGACTTCATAGTCCCCCTACACAACTACCTTTTAATGAATTAATCAGAGACTTAGTTCAGTGGTA GAATTCTTGCTTAGTGTGTGTGAGGCTCAAAGTTCACGCCACAGTACAGAAAAGAAAATGAATTTCACCATTA CTACTATTATAGATGCAGAAAGTCCTGTGTTCTGTTATTGATTTGTGAAAGTGCTAGTTATTTTCCCATAAAA AATTATAAACTATTCTAAGTTGGAGGGCATGCCCATTTAATCTATTAACCTTTAAAGTTTGAAGGAACCTGTT AGTGGGCAGGTTTAGAAGTTCTAAATACTAAGAAACTTTCCCAATCATATAGAATTTGCATGTACCACATAGA CTATAATAGACTTGAAAGCTTATGATGTA…	GGGGACGACAGAGAGAGAGA	AGACGTCGTAGACGGAGCTT
ppp1r7 (ebox1)	CACTTGGTAAAAGCTGGAATATGGAGAGCTTCGCTCCCTATCACCCAGCTATGTTAAACCTAAGTGATTATCA GAAACGTCCACCCCTGAACTCTTGGCCACTGGGCACTGGTCATGGCTCCTGTTCTCACCCACGTCCTCTGGCC TTATTTAGATGAAGTTTCTATGAGCAAACTCCCAGGGTGTAAGTCTAATGCTGCAAGAGCACTGTCCTCCCCA CGCCTCCGACTTCCTCTTTCACACAGTGAGAACTAACTGTGGTCACCAAAGGCCCCTGAGCTTCCAGGGTTCT AGTTCTACGCTGTCCCAGATGGGGCCACTAACTGCCACATGTAGCAATTGCTATTCATATCTAATCCATTGGA TTTATTCATCTCTTCATCTGTGCTCACAC…	TGCATGATGTCTGAATGTGG	TTCCCAGAACTCACATGAAGG
npm1 (ebox1)	ACATCACATAACCCCCAACATTACATACAATTCTTATGTGTTTTATCAACTAAAAATAAATTTAATATGCCAG GCATGTGGTGCGTACATTTAATCCCAGTGCTGAAGAGGCAAAGGCAGGCAGAACTCTGTGAGTTCGAGTTCCA GGACGGCTACAACTATGTAGAGACCTCGTCCTTTAAAAAAAAAAAAAAAAAAAAAAAAAGTAACTAAATAAAT TTAATAAGAACCAACAAGCTAGCTCAGTGGTAAAGGTGCTGTTTTCAGGCTGAGTATCTAAGTTAATTTTGAG ATGGAAAAAGGGATCCAGTTTCACAAGCTGTCTTCTAATTTCCACTTGCATACACATATATGAATACACATAA TAAATAAAGGTTAAAAAAAAACCAAAAAC…	TGCGTTGCGTCTTTGACTTA	GCACTCTCAGCGGAACTTTT
npm1 (ebox2)	ACATCACATAACCCCCAACATTACATACAATTCTTATGTGTTTTATCAACTAAAAATAAATTTAATATGCCAG GCATGTGGTGCGTACATTTAATCCCAGTGCTGAAGAGGCAAAGGCAGGCAGAACTCTGTGAGTTCGAGTTCCA GGACGGCTACAACTATGTAGAGACCTCGTCCTTTAAAAAAAAAAAAAAAAAAAAAAAAAGTAACTAAATAAAT TTAATAAGAACCAACAAGCTAGCTCAGTGGTAAAGGTGCTGTTTTCAGGCTGAGTATCTAAGTTAATTTTGAG ATGGAAAAAGGGATCCAGTTTCACAAGCTGTCTTCTAATTTCCACTTGCATACACATATATGAATACACATAA TAAATAAAGGTTAAAAAAAAACCAAAAAC…	AACAGAGTGCTTTGTTGAGACG	CAGCACCCTGGTCTACGTATT
actn4 (ebox1)	AGCCATGGAGAAATGTATGTTAGGGTGGGATTATCGTGATTTCAGAAGACCGTCAGCTCCATGCCTCCATGGG TTCATCTGTGACCACTAAGTAGGAGCCGGGGCAGGCAGGCAGGGGGCGGCACGTAGGCTAGTGAGAGATGAGA GACTACAAGTATGAGACCTAGAATAGTGGCCAAGAACATGGAAGACAAGATCCCAAGGCAGAGTCCAAGGTGG GGGCCAGGGTGCTGAACTAAAGCAGTGGACACAGGACAGAGGGGAGGTCGGGAACTTACTCGATCATCCATCC ATTCATCCCAGAGTGCCTGGTTGTTTTGGATAGGAGTCTGATAATAATGTTTGCCTGGGAATCTTCAGCAATT CTAAGAGGTTGACAGAGGGCTCCTGGGTC…	GGAATGCTGCGTAGGTAAGG	AGGCTCACCGAGATCACTTG
actn4 (ebox2)	AGCCATGGAGAAATGTATGTTAGGGTGGGATTATCGTGATTTCAGAAGACCGTCAGCTCCATGCCTCCATGGG TTCATCTGTGACCACTAAGTAGGAGCCGGGGCAGGCAGGCAGGGGGCGGCACGTAGGCTAGTGAGAGATGAGA GACTACAAGTATGAGACCTAGAATAGTGGCCAAGAACATGGAAGACAAGATCCCAAGGCAGAGTCCAAGGTGG GGGCCAGGGTGCTGAACTAAAGCAGTGGACACAGGACAGAGGGGAGGTCGGGAACTTACTCGATCATCCATCC ATTCATCCCAGAGTGCCTGGTTGTTTTGGATAGGAGTCTGATAATAATGTTTGCCTGGGAATCTTCAGCAATT CTAAGAGGTTGACAGAGGGCTCCTGGGTC…	CGGCCTCAGTAGAGAAAGGA	GCCGCCTTGTTTATTGTGTT
set (ebox1)	TTGACTAGAACCTCTGAAATGAACGCCTCATAATCTATCTATCAAACCATATTTCACAGTCAGGGCAGAGCAG CAGTTTTATGAAGAAAGTGGACAGCAACCAAGGGCAGATCCTAACCAAGGCTGAGCAGCAGAACCAAGCCTTT CCTACTCCCTCCCGAGGCCAAGCCCACTCCTCACGTGCTCCACCCCGCAACAGAGTCTGAACTACACTGTTAC CAGCATGGGAGAGTGAACAACTATGGTTATCATTAAGTAGGATGCTAGGGAGTAGTTATGAGATATGAAAAGA CTAAATGCCATCAGCCCAAAATCAGACATATACAAGTATCCTAAATAGAGTGCAATCATCTCAAATACTTACA CCCCACTTTTTCAGGCTGGGGATACAGCT…	AGCAGAACCAAGCCTTTCCT	GTTCACTCTCCCATGCTGGT
pa2g4 (ebox1)	CCTTCCCTTCCAAAAATAAGGTCAGCACCAGCTTCTCTCCTCTCCATGATTTGACACTTAGGCCTTAGGCCTC ACACATCCCAAAGATGCTGTGGCAACCCACTCCACACACACAAACAGACCAAAAGACATTTATAGGCGTCGGG GACAATGGGGAGGTAGAGAACTGCTGAGTCAAAGTTGAAGCATTGTTAAATGTTACCTCCGTCCCTCCCCAGA CACAAAGTAGTAATCATAATTTATGTGGCTGTATTTCCCCATGTCTAAGTATATAAGCCCAGGGGAATTAACC TAAGGTCTTAAAGATTCAGAGGGCTAAAACTTTACTTCCAGTATATCAAGATCACATGTAACCAGTTTCAAAA CTATTATCTGAAGTTGCCTGTGGGGTTGG…	GGGTCCCCACTAAGAAGACC	TCCCCACTTCCTCTCCTACC
pa2g4 (ebox2)	CCTTCCCTTCCAAAAATAAGGTCAGCACCAGCTTCTCTCCTCTCCATGATTTGACACTTAGGCCTTAGGCCTC ACACATCCCAAAGATGCTGTGGCAACCCACTCCACACACACAAACAGACCAAAAGACATTTATAGGCGTCGGG GACAATGGGGAGGTAGAGAACTGCTGAGTCAAAGTTGAAGCATTGTTAAATGTTACCTCCGTCCCTCCCCAGA CACAAAGTAGTAATCATAATTTATGTGGCTGTATTTCCCCATGTCTAAGTATATAAGCCCAGGGGAATTAACC TAAGGTCTTAAAGATTCAGAGGGCTAAAACTTTACTTCCAGTATATCAAGATCACATGTAACCAGTTTCAAAA CTATTATCTGAAGTTGCCTGTGGGGTTGG…	AGGAAGTGGGGAGCCATC	AGCTGTTGGCGACGGAAG
ncl (ebox 1 and 2)	TGAAAGCAAACAAATCATAAGCATTCCTTTATACCCAATGCTACATTAAGAGACTAACTTTGAGCACAAGAAA ATGGACATTAGATAGGCTTAAAAAAAAAAAAACAAACAACCAAGAACTGGAGAGATGACTCAAAAGTTAAGCA CATGTGTTACTCTTGTAACATGTAACATTCACATGTGGCTTTAACTCCAGTTCCAGGGGATCCAAGTACATTC TAGTATGAGGGTACCAAGCATGCTTAATGGGTGCGCGCACACACAAAGATAAACATTAAACCCTGAAATAAGG AGACATGGCTTTCAATACTTTAAAAAAAAAAAAACTGGACTCAGCACCTGAGCTTTTCTAAGAAATCTGATTG AGCATGACCATAACAACGGTCTTGAGACA…	CTGCTTCCCACTTTCTCTCG	CGGCGATCTGCTGTCTCT
ncl (ebox 3, 4 and 5 )	TGAAAGCAAACAAATCATAAGCATTCCTTTATACCCAATGCTACATTAAGAGACTAACTTTGAGCACAAGAAA ATGGACATTAGATAGGCTTAAAAAAAAAAAAACAAACAACCAAGAACTGGAGAGATGACTCAAAAGTTAAGCA CATGTGTTACTCTTGTAACATGTAACATTCACATGTGGCTTTAACTCCAGTTCCAGGGGATCCAAGTACATTC TAGTATGAGGGTACCAAGCATGCTTAATGGGTGCGCGCACACACAAAGATAAACATTAAACCCTGAAATAAGG AGACATGGCTTTCAATACTTTAAAAAAAAAAAAACTGGACTCAGCACCTGAGCTTTTCTAAGAAATCTGATTG AGCATGACCATAACAACGGTCTTGAGACA…	TACAGACACTCCCCCACTGC	GGAAGAGAGGGCCAACCTTA
