# Supplementary material for: Combined Analysis of Murine and Human Microarrays and ChIP Analysis Reveals Genes Associated with the Ability of MYC To Maintain Tumorigenesis
Source: PLoS Genet. 2008 Jun 6;4(6):e1000090. doi: 10.1371/journal.pgen.1000090 (PMC2390767; doi:10.1371/journal.pgen.1000090)
Supplement: Table S11 — List of numbers of E-box sequences in promoter regions (−2000 to +2000) of common murine MYC target genes. Promoter sequences were retrieved for common murine MYC target genes shown in figure 9 and the numbers of E-box sequences in these regions are shown here. (0.02 MB XLS) [file pgen.1000090.s018.xls]

## Sheet: Sheet1
PR: common for bone and pancreatic tumor		PI: common for bone and panceatic tumor
	number of e-box		number of e-box
PTPRU	1	LIFR	3
GTF2F2	0	AA415817	0
BZW2	0	BAT5	0
DNAJC2	1	TCN2	3
PPIH	1	FABP3	0
H2AFY	0	EDG1	0
SFRS3	2	IGH6	0
NAP1l1	2	SLC35b1	1
NOLA2	0
MAPK8	1
BLMH	0
MNAT1	0
DDX17	0
0610042l15Rik	0
GLUD1	3
RANBP3	1
RCOR1	0
HRB	2
DHCR7	0
MRG1	0
ERCC5	1
UBE2D2	1
EPC1	0
9430080K19Rik	1
SON	0
UBE2B	3
2810452K22Rik	1
TRIP13	1
MMP12	0
9430080K19Rik	1
2700088M22RIK	1
JMJD1a	1
CCNG1	0
RSN	1
